# Supplementary material for: Germanyl triazoles as a platform for CuAAC diversification and chemoselective orthogonal cross-coupling
Source: Beilstein J Org Chem. 2024 Dec 5;20:3198–204. doi: 10.3762/bjoc.20.265 (PMC11635283; doi:10.3762/bjoc.20.265)
Supplement: File 2 — Crystallographic information file (cif) for compound 13. [file Beilstein_J_Org_Chem-20-3198-s002.cif]

data_general
_publ_requested_journal          Chem.Commun.
_publ_contact_author_name        'Allan J. B. Watson'
_publ_contact_author_address     
;EaStCHEM School of Chemistry
University of St Andrews
St Andrews, Fife KY16 9ST
United Kingdom
;
_publ_contact_author_email       aw260@st-andrews.ac.uk
loop_
_publ_author_name
_publ_author_address
'Halford-McGuff, John M.'
;EaStCHEM School of Chemistry
University of St Andrews
St Andrews, Fife KY16 9ST
United Kingdom
;
'Richardson, Thomas M.'
;EaStCHEM School of Chemistry
University of St Andrews
St Andrews, Fife KY16 9ST
United Kingdom
;
'McKay, Aidan P.'
;EaStCHEM School of Chemistry
University of St Andrews
St Andrews, Fife KY16 9ST
United Kingdom
;
'Cordes, David B.'
;EaStCHEM School of Chemistry
University of St Andrews
St Andrews, Fife KY16 9ST
United Kingdom
;
'Peschke, Frederik'
;EaStCHEM School of Chemistry
University of St Andrews
St Andrews, Fife KY16 9ST
United Kingdom
;
'Burley, Glenn A.'
;EaStCHEM School of Chemistry
University of St Andrews
St Andrews, Fife KY16 9ST
United Kingdom
;
'Watson, Allan J. B. '
;EaStCHEM School of Chemistry
University of St Andrews
St Andrews, Fife KY16 9ST
United Kingdom
;

data_13
_audit_creation_date               2024-05-14
_audit_creation_method
;
Olex2 1.5
(compiled 2024.02.16 svn.r378c4104 for OlexSys, GUI svn.r6928)
;
_shelx_SHELXL_version_number       '2019/3'
_publ_section_references
;
Dolomanov, O.V., Bourhis, L.J., Gildea, R.J, Howard, J.A.K. & Puschmann, H.
 (2009), J. Appl. Cryst. 42, 339-341.

Rigaku Oxford Diffraction (2023), CrysAlisPro. version 1.171.43.109a.
    Rigaku Corporation, Tokyo, Japan

Sheldrick, G.M. (2015). Acta Cryst. A71, 3-8.

Sheldrick, G.M. (2015). Acta Cryst. C71, 3-8.
;
_chemical_name_common              '[GePh~3~(PhCOCH~2~1,2,3-tz-\kC)]'
_chemical_name_systematic          
;
triphenyl[1-(2-oxo-2-phenylethyl)-1,2,3-triazol-4-ido-\kC]germanium(IV)
;
_chemical_formula_moiety           'C28 H23 Ge N3 O'
_chemical_formula_sum              'C28 H23 Ge N3 O'
_chemical_formula_weight           490.08
_chemical_absolute_configuration   unk
_chemical_melting_point            ?
loop_
  _atom_type_symbol
  _atom_type_description
  _atom_type_scat_dispersion_real
  _atom_type_scat_dispersion_imag
  _atom_type_scat_source
 'C' 'C' 0.0033 0.0016 'International Tables Vol C Tables 4.2.6.8 and 6.1.1.4'
 'H' 'H' 0.0000 0.0000 'International Tables Vol C Tables 4.2.6.8 and 6.1.1.4'
 'N' 'N' 0.0061 0.0033 'International Tables Vol C Tables 4.2.6.8 and 6.1.1.4'
 'O' 'O' 0.0106 0.0060 'International Tables Vol C Tables 4.2.6.8 and 6.1.1.4'
 'Ge' 'Ge' 0.1547 1.8001 'International Tables Vol C Tables 4.2.6.8 and 6.1.1.4'

_shelx_space_group_comment
;
The symmetry employed for this shelxl refinement is uniquely defined
by the following loop, which should always be used as a source of
symmetry information in preference to the above space-group names.
They are only intended as comments.
;
_space_group_crystal_system        'orthorhombic'
_space_group_IT_number             19
_space_group_name_H-M_alt          'P 21 21 21'
_space_group_name_Hall             'P 2ac 2ab'
loop_
  _space_group_symop_operation_xyz
 'x, y, z'
 '-x+1/2, -y, z+1/2'
 '-x, y+1/2, -z+1/2'
 'x+1/2, -y+1/2, -z'

_cell_length_a                     7.19194(13)
_cell_length_b                     15.2354(4)
_cell_length_c                     42.5349(9)
_cell_angle_alpha                  90
_cell_angle_beta                   90
_cell_angle_gamma                  90
_cell_volume                       4660.64(18)
_cell_formula_units_Z              8
_cell_measurement_reflns_used      23616
_cell_measurement_temperature      100
_cell_measurement_theta_max        28.5110
_cell_measurement_theta_min        1.6840
_shelx_estimated_absorpt_T_max     0.987
_shelx_estimated_absorpt_T_min     0.889
_exptl_absorpt_coefficient_mu      1.340
_exptl_absorpt_correction_T_max    1.00000
_exptl_absorpt_correction_T_min    0.64630
_exptl_absorpt_correction_type     multi-scan
_exptl_absorpt_process_details
;
CrysAlisPro 1.171.43.109a (Rigaku Oxford Diffraction, 2024)
Empirical absorption correction using spherical harmonics,
implemented in SCALE3 ABSPACK scaling algorithm.
;
_exptl_absorpt_special_details     ?
_exptl_crystal_colour              colourless
_exptl_crystal_colour_primary      colourless
_exptl_crystal_density_diffrn      1.397
_exptl_crystal_density_meas        ?
_exptl_crystal_density_method      ?
_exptl_crystal_description         plate
_exptl_crystal_F_000               2016
_exptl_crystal_size_max            0.09
_exptl_crystal_size_mid            0.09
_exptl_crystal_size_min            0.01
_exptl_transmission_factor_max     ?
_exptl_transmission_factor_min     ?
_diffrn_reflns_av_R_equivalents    0.0487
_diffrn_reflns_av_unetI/netI       0.0554
_diffrn_reflns_Laue_measured_fraction_full  0.999
_diffrn_reflns_Laue_measured_fraction_max  0.893
_diffrn_reflns_limit_h_max         9
_diffrn_reflns_limit_h_min         -8
_diffrn_reflns_limit_k_max         19
_diffrn_reflns_limit_k_min         -20
_diffrn_reflns_limit_l_max         53
_diffrn_reflns_limit_l_min         -52
_diffrn_reflns_number              52500
_diffrn_reflns_point_group_measured_fraction_full  0.998
_diffrn_reflns_point_group_measured_fraction_max  0.857
_diffrn_reflns_theta_full          25.242
_diffrn_reflns_theta_max           29.184
_diffrn_reflns_theta_min           1.962
_diffrn_ambient_temperature        100
_diffrn_detector                   'hybrid photon counting detector'
_diffrn_detector_area_resol_mean   5.8140
_diffrn_detector_type              'Dectris Pilatus 200K'
_diffrn_measured_fraction_theta_full  0.999
_diffrn_measured_fraction_theta_max  0.893
_diffrn_measurement_details
;
List of Runs (angles in degrees, time in seconds):

  # Type    Start    End  Width  t~exp~   \w     \q     \k     \f   Frames
--------------------------------------------------------------------------
  1  \w    -89.00  45.14   0.38   60.00    --    0.00  24.00  30.00  353
  2  \w    -38.00 -12.92   0.38   60.00    --  -13.20  24.00  30.00   66
  3  \w    -89.00 -51.76   0.38   60.00    --    0.00   0.00-150.00   98
  4  \w   -102.00 -11.94   0.38   60.00    --  -13.20  55.00-120.00  237
  5  \w     14.00  54.28   0.38   60.00    --  -13.20  55.00-120.00  106
  6  \w    -43.00  75.18   0.38   60.00    --  -13.20  55.00 150.00  311
  7  \w   -102.00 -36.64   0.38   60.00    --  -13.20  28.00   0.00  172
  8  \w   -103.00 -47.90   0.38   60.00    --  -13.20  55.00 150.00  145
;
_diffrn_measurement_device         'AFC11: Quarter \c 4 circle'
_diffrn_measurement_device_type    'Rigaku XtaLAB P200K'
_diffrn_measurement_method         'shutterless scans'
_diffrn_measurement_specimen_support  Loop
_diffrn_orient_matrix_type        
 'CrysAlisPro convention (1999,Acta A55,543-557)'
_diffrn_orient_matrix_UB_11        -0.0688231000
_diffrn_orient_matrix_UB_12        0.0095677000
_diffrn_orient_matrix_UB_13        -0.0114426000
_diffrn_orient_matrix_UB_21        0.0590378000
_diffrn_orient_matrix_UB_22        -0.0167111000
_diffrn_orient_matrix_UB_23        -0.0119395000
_diffrn_orient_matrix_UB_31        -0.0388069000
_diffrn_orient_matrix_UB_32        -0.0423839000
_diffrn_orient_matrix_UB_33        0.0021439000
_diffrn_radiation_monochromator    'Rigaku Osmic Confocal Optical System'
_diffrn_radiation_probe            X-ray
_diffrn_radiation_type             'Mo K\a'
_diffrn_radiation_wavelength       0.71073
_diffrn_source                     'Rotating Anode'
_diffrn_source_type                'Rigaku FR-X'
_reflns_Friedel_coverage           0.712
_reflns_Friedel_fraction_full      0.996
_reflns_Friedel_fraction_max       0.811
_reflns_number_gt                  8363
_reflns_number_total               10795
_reflns_special_details
;
 Reflections were merged by SHELXL according to the crystal
 class for the calculation of statistics and refinement.
 
 _reflns_Friedel_fraction is defined as the number of unique
 Friedel pairs measured divided by the number that would be
 possible theoretically, ignoring centric projections and
 systematic absences. Completness statistics refer to single and
 composite reflections containing twin component 1 only.
;
_reflns_threshold_expression       'I > 2\s(I)'
_computing_cell_refinement         'CrysAlisPro 1.171.43.109a (Rigaku OD, 2024)'
_computing_data_collection        
 'CrysAlisPro system (CCD 43.109a (release 21-02-2024))'
_computing_data_reduction          'CrysAlisPro 1.171.43.109a (Rigaku OD, 2024)'
_computing_molecular_graphics      'Olex2 1.5 (Dolomanov et al., 2009)'
_computing_publication_material    'Olex2 1.5 (Dolomanov et al., 2009)'
_computing_structure_refinement    'SHELXL 2019/3 (Sheldrick, 2015)'
_computing_structure_solution      'SHELXT 2018/2 (Sheldrick, 2018)'
_refine_diff_density_max           1.401
_refine_diff_density_min           -1.013
_refine_diff_density_rms           0.093
_refine_ls_abs_structure_details
;
 Refined as an inversion twin.
;
_refine_ls_abs_structure_Flack     0.49(3)
_refine_ls_extinction_coef         .
_refine_ls_extinction_method       none
_refine_ls_goodness_of_fit_ref     1.091
_refine_ls_hydrogen_treatment      constr
_refine_ls_matrix_type             full
_refine_ls_number_parameters       596
_refine_ls_number_reflns           10795
_refine_ls_number_restraints       144
_refine_ls_R_factor_all            0.0728
_refine_ls_R_factor_gt             0.0524
_refine_ls_restrained_S_all        1.086
_refine_ls_shift/su_max            0.001
_refine_ls_shift/su_mean           0.000
_refine_ls_structure_factor_coef   Fsqd
_refine_ls_weighting_details      
 'w=1/[\s^2^(Fo^2^)+(0.0176P)^2^+9.7302P] where P=(Fo^2^+2Fc^2^)/3'
_refine_ls_weighting_scheme        calc
_refine_ls_wR_factor_gt            0.0963
_refine_ls_wR_factor_ref           0.1014
_refine_special_details
;
Refined as a 2-component inversion twin due to pseudosymmetry.
Various U~ij~ restraints were applied where appropriate.
;
_olex2_refinement_description
;
1. Twinned data refinement
 Scales: 0.51(3)
 0.49(3)
2. Fixed Uiso
 At 1.2 times of:
  All C(H) groups, All C(H,H) groups
3. Uiso/Uaniso restraints and constraints
Uanis(C5) \\sim Ueq: with sigma of 0.02 and sigma for terminal atoms of 0.04
Uanis(C11) \\sim Ueq, Uanis(C10) \\sim Ueq: with sigma of 0.05 and sigma for
terminal atoms of 0.1
Uanis(C50) \\sim Ueq: with sigma of 0.01 and sigma for terminal atoms of 0.02
Uanis(C56) \\sim Ueq: with sigma of 0.01 and sigma for terminal atoms of 0.02
4. Rigid body (RIGU) restrains
 C39, C40, C41, C42, C43
 with sigma for 1-2 distances of 0.004 and sigma for 1-3 distances of 0.004
 C9, C10, C11, C12, C13
 with sigma for 1-2 distances of 0.004 and sigma for 1-3 distances of 0.004
 C50, C51, C52, C53, C54, C55
 with sigma for 1-2 distances of 0.004 and sigma for 1-3 distances of 0.004
 C56, C57, C58, C59, C60, C61
 with sigma for 1-2 distances of 0.004 and sigma for 1-3 distances of 0.004
5.a Secondary CH2 refined with riding coordinates:
 C6(H6A,H6B), C36(H36A,H36B)
5.b Aromatic/amide H refined with riding coordinates:
 C5(H5), C9(H9), C10(H10), C11(H11), C12(H12), C13(H13), C15(H15), C16(H16),
 C17(H17), C18(H18), C19(H19), C21(H21), C22(H22), C23(H23), C24(H24), C25(H25),
  C27(H27), C28(H28), C29(H29), C30(H30), C31(H31), C35(H35), C39(H39),
 C40(H40), C41(H41), C42(H42), C43(H43), C45(H45), C46(H46), C47(H47), C48(H48),
  C49(H49), C51(H51), C52(H52), C53(H53), C54(H54), C55(H55), C57(H57),
 C58(H58), C59(H59), C60(H60), C61(H61)
;
_atom_sites_solution_hydrogens     geom
_atom_sites_solution_primary       dual
_atom_sites_solution_secondary     ?
loop_
  _atom_site_label
  _atom_site_type_symbol
  _atom_site_fract_x
  _atom_site_fract_y
  _atom_site_fract_z
  _atom_site_U_iso_or_equiv
  _atom_site_adp_type
  _atom_site_occupancy
  _atom_site_site_symmetry_order
  _atom_site_calc_flag
  _atom_site_refinement_flags_posn
  _atom_site_refinement_flags_adp
  _atom_site_refinement_flags_occupancy
  _atom_site_disorder_assembly
  _atom_site_disorder_group
 Ge1 Ge 0.35071(13) 0.75935(3) 0.65828(2) 0.01639(16) Uani 1 1 d . . . . .
 Ge2 Ge 0.85049(13) 0.23144(3) 0.65828(2) 0.01621(16) Uani 1 1 d . . . . .
 O7 O -0.0949(11) 0.6882(5) 0.55670(17) 0.053(2) Uani 1 1 d . . . . .
 O37 O 0.4012(10) 0.3063(5) 0.55660(18) 0.052(2) Uani 1 1 d . . . . .
 N1 N -0.0753(11) 0.6304(4) 0.61584(17) 0.0225(17) Uani 1 1 d . . . . .
 N2 N 0.0552(12) 0.5698(4) 0.61372(18) 0.0302(18) Uani 1 1 d . . . . .
 N3 N 0.2079(11) 0.6020(4) 0.62769(18) 0.0279(19) Uani 1 1 d . . . . .
 N31 N 0.4240(11) 0.3599(4) 0.61594(17) 0.0230(16) Uani 1 1 d . . . . .
 N32 N 0.5586(12) 0.4213(4) 0.61369(19) 0.0316(19) Uani 1 1 d . . . . .
 N33 N 0.7036(11) 0.3898(4) 0.62825(19) 0.032(2) Uani 1 1 d . . . . .
 C1 C 0.2676(16) 0.3437(5) 0.5654(2) 0.033(2) Uani 1 1 d . . . . .
 C4 C 0.1695(13) 0.6823(4) 0.63884(18) 0.0209(18) Uani 1 1 d . . . . .
 C5 C -0.0137(12) 0.7015(5) 0.63033(18) 0.0218(18) Uani 1 1 d . U . . .
 H5 H -0.079853 0.754451 0.634130 0.026 Uiso 1 1 calc R U . . .
 C6 C -0.2506(14) 0.6186(5) 0.59928(19) 0.023(2) Uani 1 1 d . . . . .
 H6A H -0.349823 0.651033 0.610475 0.028 Uiso 1 1 calc R U . . .
 H6B H -0.284038 0.555602 0.599293 0.028 Uiso 1 1 calc R U . . .
 C7 C -0.2394(14) 0.6508(5) 0.5659(2) 0.032(2) Uani 1 1 d . . . . .
 C8 C -0.4008(15) 0.6349(5) 0.5449(2) 0.033(3) Uani 1 1 d . . . . .
 C9 C -0.384(2) 0.6578(6) 0.5131(2) 0.052(3) Uani 1 1 d . . . . .
 H9 H -0.271606 0.681986 0.504996 0.062 Uiso 1 1 calc R U . . .
 C10 C -0.541(2) 0.6432(7) 0.4934(3) 0.062(3) Uani 1 1 d . U . . .
 H10 H -0.536828 0.658953 0.471799 0.075 Uiso 1 1 calc R U . . .
 C11 C -0.700(2) 0.6060(8) 0.5058(3) 0.067(4) Uani 1 1 d . U . . .
 H11 H -0.801600 0.595135 0.492135 0.081 Uiso 1 1 calc R U . . .
 C12 C -0.7179(18) 0.5844(6) 0.5364(3) 0.049(3) Uani 1 1 d . . . . .
 H12 H -0.830689 0.560916 0.544433 0.059 Uiso 1 1 calc R U . . .
 C13 C -0.5592(16) 0.5984(6) 0.5563(2) 0.032(2) Uani 1 1 d . . . . .
 H13 H -0.565269 0.581750 0.577828 0.038 Uiso 1 1 calc R U . . .
 C14 C 0.4631(12) 0.8302(4) 0.62420(19) 0.0211(19) Uani 1 1 d . . . . .
 C15 C 0.3944(12) 0.8227(5) 0.59333(18) 0.028(2) Uani 1 1 d . . . . .
 H15 H 0.294654 0.783968 0.588594 0.033 Uiso 1 1 calc R U . . .
 C16 C 0.4761(16) 0.8732(5) 0.5700(2) 0.036(2) Uani 1 1 d . . . . .
 H16 H 0.434808 0.867619 0.548912 0.043 Uiso 1 1 calc R U . . .
 C17 C 0.6188(18) 0.9323(5) 0.5772(2) 0.040(3) Uani 1 1 d . . . . .
 H17 H 0.672366 0.967480 0.561164 0.048 Uiso 1 1 calc R U . . .
 C18 C 0.6819(14) 0.9394(5) 0.60807(19) 0.028(2) Uani 1 1 d . . . . .
 H18 H 0.779383 0.979026 0.613120 0.034 Uiso 1 1 calc R U . . .
 C19 C 0.6018(13) 0.8885(4) 0.6313(2) 0.025(2) Uani 1 1 d . . . . .
 H19 H 0.643497 0.893940 0.652397 0.030 Uiso 1 1 calc R U . . .
 C20 C 0.2208(11) 0.8342(4) 0.68727(19) 0.0184(17) Uani 1 1 d . . . . .
 C21 C 0.0829(11) 0.8932(4) 0.67652(19) 0.0181(17) Uani 1 1 d . . . . .
 H21 H 0.061267 0.897834 0.654548 0.022 Uiso 1 1 calc R U . . .
 C22 C -0.0209(12) 0.9440(4) 0.6965(2) 0.0244(19) Uani 1 1 d . . . . .
 H22 H -0.111483 0.983412 0.688463 0.029 Uiso 1 1 calc R U . . .
 C23 C 0.0080(12) 0.9374(4) 0.7288(2) 0.025(2) Uani 1 1 d . . . . .
 H23 H -0.063507 0.972456 0.742705 0.030 Uiso 1 1 calc R U . . .
 C24 C 0.1372(17) 0.8812(4) 0.74055(19) 0.0257(19) Uani 1 1 d . . . . .
 H24 H 0.153884 0.876571 0.762640 0.031 Uiso 1 1 calc R U . . .
 C25 C 0.2472(12) 0.8297(4) 0.72000(18) 0.0181(16) Uani 1 1 d . . . . .
 H25 H 0.339620 0.791817 0.728399 0.022 Uiso 1 1 calc R U . . .
 C26 C 0.5488(11) 0.6930(4) 0.67972(17) 0.0141(15) Uani 1 1 d . . . . .
 C27 C 0.5739(12) 0.6058(4) 0.67421(19) 0.0181(18) Uani 1 1 d . . . . .
 H27 H 0.489834 0.574826 0.661020 0.022 Uiso 1 1 calc R U . . .
 C28 C 0.7238(13) 0.5619(5) 0.6880(2) 0.0241(18) Uani 1 1 d . . . . .
 H28 H 0.743991 0.501405 0.683915 0.029 Uiso 1 1 calc R U . . .
 C29 C 0.8409(17) 0.6068(4) 0.7075(2) 0.029(2) Uani 1 1 d . . . . .
 H29 H 0.939875 0.575873 0.717334 0.035 Uiso 1 1 calc R U . . .
 C30 C 0.8207(12) 0.6959(5) 0.71358(17) 0.0229(18) Uani 1 1 d . . . . .
 H30 H 0.905338 0.726418 0.726803 0.028 Uiso 1 1 calc R U . . .
 C31 C 0.6696(14) 0.7392(4) 0.69931(19) 0.0229(19) Uani 1 1 d . . . . .
 H31 H 0.650008 0.800024 0.703035 0.027 Uiso 1 1 calc R U . . .
 C34 C 0.6680(14) 0.3070(4) 0.63913(17) 0.0196(18) Uani 1 1 d . . . . .
 C35 C 0.4854(11) 0.2897(5) 0.6320(2) 0.028(2) Uani 1 1 d . . . . .
 H35 H 0.416720 0.238506 0.637294 0.033 Uiso 1 1 calc R U . . .
 C36 C 0.2510(15) 0.3739(5) 0.5997(2) 0.030(2) Uani 1 1 d . . . . .
 H36A H 0.218532 0.437065 0.600325 0.036 Uiso 1 1 calc R U . . .
 H36B H 0.150594 0.340777 0.610299 0.036 Uiso 1 1 calc R U . . .
 C38 C 0.1037(13) 0.3613(5) 0.5451(2) 0.031(2) Uani 1 1 d . . . . .
 C39 C -0.0665(16) 0.3967(5) 0.5566(3) 0.037(2) Uani 1 1 d . . . . .
 H39 H -0.079124 0.409991 0.578331 0.044 Uiso 1 1 calc R U . . .
 C40 C -0.2083(17) 0.4113(6) 0.5370(3) 0.048(3) Uani 1 1 d . . . . .
 H40 H -0.319709 0.435949 0.545153 0.058 Uiso 1 1 calc R U . . .
 C41 C -0.198(2) 0.3917(8) 0.5053(3) 0.064(3) Uani 1 1 d . . . . .
 H41 H -0.301810 0.401103 0.491839 0.076 Uiso 1 1 calc R U . . .
 C42 C -0.032(2) 0.3578(8) 0.4937(3) 0.069(3) Uani 1 1 d . . . . .
 H42 H -0.020095 0.346138 0.471845 0.082 Uiso 1 1 calc R U . . .
 C43 C 0.1133(19) 0.3411(6) 0.5131(2) 0.048(3) Uani 1 1 d . . . . .
 H43 H 0.223279 0.315375 0.504885 0.058 Uiso 1 1 calc R U . . .
 C44 C 0.9558(12) 0.1621(4) 0.62468(18) 0.0183(17) Uani 1 1 d . . . . .
 C45 C 0.8998(14) 0.1698(5) 0.59356(19) 0.030(2) Uani 1 1 d . . . . .
 H45 H 0.805951 0.211265 0.588380 0.035 Uiso 1 1 calc R U . . .
 C46 C 0.9776(17) 0.1184(5) 0.5695(2) 0.039(3) Uani 1 1 d . . . . .
 H46 H 0.932901 0.123376 0.548533 0.047 Uiso 1 1 calc R U . . .
 C47 C 1.1182(16) 0.0610(5) 0.57647(19) 0.033(2) Uani 1 1 d . . . . .
 H47 H 1.171723 0.026754 0.560144 0.040 Uiso 1 1 calc R U . . .
 C48 C 1.1838(14) 0.0521(5) 0.6068(2) 0.031(2) Uani 1 1 d . . . . .
 H48 H 1.281506 0.012209 0.611498 0.037 Uiso 1 1 calc R U . . .
 C49 C 1.1036(11) 0.1028(4) 0.6305(2) 0.0217(19) Uani 1 1 d . . . . .
 H49 H 1.149708 0.097373 0.651355 0.026 Uiso 1 1 calc R U . . .
 C50 C 0.7162(11) 0.1545(4) 0.68775(17) 0.0145(15) Uani 1 1 d . U . . .
 C51 C 0.5854(12) 0.0962(4) 0.6760(2) 0.0228(19) Uani 1 1 d . . . . .
 H51 H 0.568793 0.090449 0.653945 0.027 Uiso 1 1 calc R U . . .
 C52 C 0.4791(12) 0.0465(5) 0.6964(2) 0.0272(19) Uani 1 1 d . . . . .
 H52 H 0.388986 0.007068 0.688242 0.033 Uiso 1 1 calc R U . . .
 C53 C 0.5025(12) 0.0536(5) 0.7286(2) 0.028(2) Uani 1 1 d . . . . .
 H53 H 0.426348 0.020572 0.742479 0.034 Uiso 1 1 calc R U . . .
 C54 C 0.6406(16) 0.1102(4) 0.74050(19) 0.0239(17) Uani 1 1 d . . . . .
 H54 H 0.662815 0.113653 0.762485 0.029 Uiso 1 1 calc R U . . .
 C55 C 0.7425(12) 0.1604(4) 0.71992(19) 0.0204(17) Uani 1 1 d . . . . .
 H55 H 0.832939 0.199982 0.727938 0.025 Uiso 1 1 calc R U . . .
 C56 C 1.0455(12) 0.2955(4) 0.67904(18) 0.0170(16) Uani 1 1 d . U . . .
 C57 C 1.0770(13) 0.3860(5) 0.67426(19) 0.0217(18) Uani 1 1 d . . . . .
 H57 H 0.995540 0.418088 0.660942 0.026 Uiso 1 1 calc R U . . .
 C58 C 1.2232(13) 0.4288(5) 0.6885(2) 0.028(2) Uani 1 1 d . . . . .
 H58 H 1.239602 0.489929 0.685158 0.033 Uiso 1 1 calc R U . . .
 C59 C 1.3473(16) 0.3835(5) 0.70772(19) 0.0276(17) Uani 1 1 d . . . . .
 H59 H 1.450226 0.412667 0.717032 0.033 Uiso 1 1 calc R U . . .
 C60 C 1.3169(13) 0.2953(5) 0.7129(2) 0.028(2) Uani 1 1 d . . . . .
 H60 H 1.398754 0.263838 0.726332 0.033 Uiso 1 1 calc R U . . .
 C61 C 1.1720(12) 0.2523(4) 0.69919(19) 0.0193(17) Uani 1 1 d . . . . .
 H61 H 1.155450 0.191486 0.703298 0.023 Uiso 1 1 calc R U . . .

loop_
  _atom_site_aniso_label
  _atom_site_aniso_U_11
  _atom_site_aniso_U_22
  _atom_site_aniso_U_33
  _atom_site_aniso_U_23
  _atom_site_aniso_U_13
  _atom_site_aniso_U_12
 Ge1 0.0150(4) 0.0127(3) 0.0215(4) 0.0005(3) 0.0002(6) -0.0003(3)
 Ge2 0.0137(4) 0.0151(3) 0.0198(4) 0.0021(3) -0.0001(6) 0.0003(3)
 O7 0.047(6) 0.074(5) 0.037(4) 0.028(3) 0.000(4) -0.002(4)
 O37 0.030(5) 0.068(5) 0.058(5) -0.028(4) 0.000(4) 0.015(3)
 N1 0.022(4) 0.018(3) 0.028(4) 0.003(3) -0.001(4) -0.005(2)
 N2 0.030(4) 0.026(3) 0.035(5) -0.002(3) -0.013(4) 0.005(3)
 N3 0.030(5) 0.026(3) 0.028(4) -0.010(3) -0.008(4) 0.008(3)
 N31 0.022(4) 0.024(3) 0.023(4) 0.002(3) -0.004(3) -0.002(3)
 N32 0.033(5) 0.023(3) 0.039(5) 0.010(3) -0.012(4) 0.006(3)
 N33 0.032(5) 0.023(3) 0.043(5) 0.001(3) -0.012(4) 0.002(3)
 C1 0.049(7) 0.035(5) 0.014(5) -0.004(3) -0.003(5) 0.003(4)
 C4 0.014(4) 0.018(3) 0.030(4) 0.000(3) -0.001(4) -0.005(3)
 C5 0.025(5) 0.029(4) 0.012(4) -0.012(3) 0.003(3) 0.006(3)
 C6 0.022(5) 0.031(4) 0.017(5) 0.004(3) -0.009(4) -0.009(3)
 C7 0.019(5) 0.035(5) 0.041(6) 0.007(4) 0.006(4) 0.004(4)
 C8 0.051(8) 0.029(4) 0.020(5) 0.002(3) -0.014(5) 0.011(4)
 C9 0.073(8) 0.052(5) 0.029(6) 0.012(4) -0.023(6) 0.010(5)
 C10 0.094(9) 0.067(7) 0.025(6) 0.010(5) -0.032(6) 0.013(6)
 C11 0.083(10) 0.068(7) 0.051(6) 0.009(5) -0.046(6) 0.002(6)
 C12 0.053(7) 0.045(5) 0.049(6) 0.000(4) -0.029(5) 0.001(4)
 C13 0.035(6) 0.045(5) 0.017(4) 0.004(4) -0.003(4) 0.011(4)
 C14 0.021(4) 0.017(3) 0.026(5) 0.000(3) 0.014(4) 0.000(3)
 C15 0.022(6) 0.041(4) 0.020(4) 0.000(3) 0.002(4) 0.002(3)
 C16 0.048(7) 0.045(5) 0.015(5) -0.004(3) 0.006(5) -0.007(4)
 C17 0.042(8) 0.038(5) 0.041(6) 0.008(4) 0.015(6) -0.004(4)
 C18 0.022(6) 0.032(4) 0.030(5) -0.004(3) 0.001(4) -0.006(3)
 C19 0.026(6) 0.026(4) 0.022(4) 0.009(3) 0.007(4) 0.004(3)
 C20 0.013(4) 0.010(3) 0.032(4) 0.009(3) 0.000(3) -0.001(2)
 C21 0.014(4) 0.018(3) 0.022(4) -0.004(3) 0.000(3) -0.001(3)
 C22 0.013(4) 0.014(3) 0.046(5) 0.000(3) -0.002(4) 0.000(3)
 C23 0.024(5) 0.017(3) 0.036(5) -0.014(3) 0.016(4) -0.007(3)
 C24 0.031(5) 0.021(3) 0.026(4) 0.002(3) 0.006(5) -0.008(4)
 C25 0.018(4) 0.013(3) 0.022(4) 0.008(3) 0.005(3) -0.001(3)
 C26 0.008(3) 0.021(3) 0.014(3) 0.011(2) 0.000(3) -0.003(2)
 C27 0.018(4) 0.011(3) 0.024(4) -0.002(3) 0.010(4) -0.004(3)
 C28 0.020(4) 0.026(4) 0.026(5) 0.003(3) 0.003(4) 0.005(3)
 C29 0.027(5) 0.027(4) 0.034(5) 0.010(3) -0.002(5) 0.008(4)
 C30 0.010(5) 0.044(4) 0.015(4) 0.005(3) -0.004(3) -0.003(3)
 C31 0.025(5) 0.017(3) 0.026(5) -0.002(3) 0.004(4) 0.000(3)
 C34 0.027(5) 0.014(3) 0.017(4) 0.001(2) 0.002(4) -0.001(3)
 C35 0.014(4) 0.018(4) 0.051(6) 0.006(3) -0.004(4) 0.007(3)
 C36 0.029(6) 0.027(4) 0.034(6) 0.004(3) -0.002(5) 0.001(3)
 C38 0.029(6) 0.034(4) 0.031(6) 0.001(3) -0.002(5) -0.002(3)
 C39 0.035(6) 0.030(4) 0.046(6) 0.007(4) -0.011(5) -0.003(4)
 C40 0.039(6) 0.053(6) 0.052(6) 0.012(5) -0.011(5) -0.004(4)
 C41 0.066(9) 0.072(7) 0.053(6) 0.013(5) -0.024(6) -0.009(6)
 C42 0.098(9) 0.070(8) 0.038(7) -0.003(6) -0.017(6) -0.008(7)
 C43 0.062(8) 0.048(5) 0.035(6) 0.001(4) 0.010(5) 0.001(5)
 C44 0.016(4) 0.018(3) 0.021(4) 0.003(3) -0.004(4) -0.012(3)
 C45 0.045(7) 0.014(3) 0.029(5) 0.008(3) 0.003(4) 0.010(3)
 C46 0.053(8) 0.037(5) 0.028(6) 0.000(4) 0.005(6) 0.005(4)
 C47 0.038(7) 0.039(4) 0.021(5) 0.004(3) 0.014(5) 0.006(4)
 C48 0.022(6) 0.028(4) 0.043(6) -0.009(3) 0.012(5) 0.003(3)
 C49 0.012(5) 0.023(4) 0.030(5) 0.006(3) -0.001(4) 0.002(3)
 C50 0.015(4) 0.010(3) 0.019(3) 0.010(2) 0.004(3) 0.003(2)
 C51 0.019(4) 0.012(3) 0.038(5) -0.004(3) -0.006(4) 0.005(2)
 C52 0.019(5) 0.016(3) 0.047(5) 0.008(3) -0.003(4) -0.005(3)
 C53 0.016(5) 0.021(4) 0.047(5) 0.010(3) 0.001(4) -0.005(3)
 C54 0.024(4) 0.020(3) 0.028(4) 0.005(3) 0.004(4) 0.004(3)
 C55 0.019(4) 0.013(3) 0.029(4) 0.005(3) 0.000(4) 0.002(3)
 C56 0.019(4) 0.007(3) 0.024(4) 0.003(2) 0.007(3) -0.005(2)
 C57 0.019(4) 0.025(4) 0.021(4) -0.004(3) 0.001(4) 0.000(3)
 C58 0.030(5) 0.019(3) 0.034(5) -0.004(3) 0.009(4) -0.007(3)
 C59 0.012(4) 0.042(4) 0.028(5) -0.007(3) 0.001(4) -0.006(4)
 C60 0.021(5) 0.030(3) 0.032(5) -0.002(3) 0.002(4) -0.002(3)
 C61 0.009(4) 0.025(3) 0.023(4) -0.004(3) 0.003(4) 0.006(3)

_geom_special_details
;
 All esds (except the esd in the dihedral angle between two l.s. planes)
 are estimated using the full covariance matrix.  The cell esds are taken
 into account individually in the estimation of esds in distances, angles
 and torsion angles; correlations between esds in cell parameters are only
 used when they are defined by crystal symmetry.  An approximate (isotropic)
 treatment of cell esds is used for estimating esds involving l.s. planes.
;
loop_
  _geom_bond_atom_site_label_1
  _geom_bond_atom_site_label_2
  _geom_bond_distance
  _geom_bond_site_symmetry_2
  _geom_bond_publ_flag
 Ge1 C4 1.939(8) . ?
 Ge1 C14 1.980(8) . ?
 Ge1 C20 1.921(8) . ?
 Ge1 C26 1.970(7) . ?
 Ge2 C34 1.927(9) . ?
 Ge2 C44 1.932(8) . ?
 Ge2 C50 1.969(7) . ?
 Ge2 C56 1.924(8) . ?
 O7 C7 1.249(12) . ?
 O37 C1 1.178(12) . ?
 N1 N2 1.320(10) . ?
 N1 C5 1.323(10) . ?
 N1 C6 1.455(11) . ?
 N2 N3 1.341(10) . ?
 N3 C4 1.341(9) . ?
 N31 N32 1.350(11) . ?
 N31 C35 1.344(10) . ?
 N31 C36 1.439(12) . ?
 N32 N33 1.304(10) . ?
 N33 C34 1.368(9) . ?
 C1 C36 1.533(13) . ?
 C1 C38 1.488(14) . ?
 C4 C5 1.398(13) . ?
 C5 H5 0.9500 . ?
 C6 H6A 0.9900 . ?
 C6 H6B 0.9900 . ?
 C6 C7 1.502(13) . ?
 C7 C8 1.485(14) . ?
 C8 C9 1.404(13) . ?
 C8 C13 1.357(15) . ?
 C9 H9 0.9500 . ?
 C9 C10 1.427(18) . ?
 C10 H10 0.9500 . ?
 C10 C11 1.38(2) . ?
 C11 H11 0.9500 . ?
 C11 C12 1.348(16) . ?
 C12 H12 0.9500 . ?
 C12 C13 1.438(14) . ?
 C13 H13 0.9500 . ?
 C14 C15 1.408(11) . ?
 C14 C19 1.369(12) . ?
 C15 H15 0.9500 . ?
 C15 C16 1.386(12) . ?
 C16 H16 0.9500 . ?
 C16 C17 1.400(14) . ?
 C17 H17 0.9500 . ?
 C17 C18 1.392(13) . ?
 C18 H18 0.9500 . ?
 C18 C19 1.382(11) . ?
 C19 H19 0.9500 . ?
 C20 C21 1.415(10) . ?
 C20 C25 1.407(11) . ?
 C21 H21 0.9500 . ?
 C21 C22 1.372(11) . ?
 C22 H22 0.9500 . ?
 C22 C23 1.390(12) . ?
 C23 H23 0.9500 . ?
 C23 C24 1.359(13) . ?
 C24 H24 0.9500 . ?
 C24 C25 1.416(12) . ?
 C25 H25 0.9500 . ?
 C26 C27 1.362(9) . ?
 C26 C31 1.395(11) . ?
 C27 H27 0.9500 . ?
 C27 C28 1.398(12) . ?
 C28 H28 0.9500 . ?
 C28 C29 1.365(13) . ?
 C29 H29 0.9500 . ?
 C29 C30 1.390(10) . ?
 C30 H30 0.9500 . ?
 C30 C31 1.409(12) . ?
 C31 H31 0.9500 . ?
 C34 C35 1.373(13) . ?
 C35 H35 0.9500 . ?
 C36 H36A 0.9900 . ?
 C36 H36B 0.9900 . ?
 C38 C39 1.425(14) . ?
 C38 C43 1.393(13) . ?
 C39 H39 0.9500 . ?
 C39 C40 1.335(14) . ?
 C40 H40 0.9500 . ?
 C40 C41 1.384(16) . ?
 C41 H41 0.9500 . ?
 C41 C42 1.39(2) . ?
 C42 H42 0.9500 . ?
 C42 C43 1.357(19) . ?
 C43 H43 0.9500 . ?
 C44 C45 1.388(11) . ?
 C44 C49 1.417(11) . ?
 C45 H45 0.9500 . ?
 C45 C46 1.406(12) . ?
 C46 H46 0.9500 . ?
 C46 C47 1.370(14) . ?
 C47 H47 0.9500 . ?
 C47 C48 1.382(12) . ?
 C48 H48 0.9500 . ?
 C48 C49 1.394(11) . ?
 C49 H49 0.9500 . ?
 C50 C51 1.387(11) . ?
 C50 C55 1.384(11) . ?
 C51 H51 0.9500 . ?
 C51 C52 1.382(12) . ?
 C52 H52 0.9500 . ?
 C52 C53 1.382(12) . ?
 C53 H53 0.9500 . ?
 C53 C54 1.411(13) . ?
 C54 H54 0.9500 . ?
 C54 C55 1.374(12) . ?
 C55 H55 0.9500 . ?
 C56 C57 1.412(9) . ?
 C56 C61 1.413(11) . ?
 C57 H57 0.9500 . ?
 C57 C58 1.377(12) . ?
 C58 H58 0.9500 . ?
 C58 C59 1.393(13) . ?
 C59 H59 0.9500 . ?
 C59 C60 1.380(10) . ?
 C60 H60 0.9500 . ?
 C60 C61 1.362(12) . ?
 C61 H61 0.9500 . ?

loop_
  _geom_angle_atom_site_label_1
  _geom_angle_atom_site_label_2
  _geom_angle_atom_site_label_3
  _geom_angle
  _geom_angle_site_symmetry_1
  _geom_angle_site_symmetry_3
  _geom_angle_publ_flag
 C4 Ge1 C14 107.0(3) . . ?
 C4 Ge1 C26 111.9(3) . . ?
 C20 Ge1 C4 107.8(4) . . ?
 C20 Ge1 C14 110.2(3) . . ?
 C20 Ge1 C26 111.0(3) . . ?
 C26 Ge1 C14 108.8(3) . . ?
 C34 Ge2 C44 106.3(3) . . ?
 C34 Ge2 C50 106.9(3) . . ?
 C44 Ge2 C50 109.7(3) . . ?
 C56 Ge2 C34 112.8(3) . . ?
 C56 Ge2 C44 109.4(3) . . ?
 C56 Ge2 C50 111.6(3) . . ?
 N2 N1 C5 111.5(8) . . ?
 N2 N1 C6 119.8(7) . . ?
 C5 N1 C6 128.1(7) . . ?
 N1 N2 N3 107.2(6) . . ?
 C4 N3 N2 108.8(7) . . ?
 N32 N31 C36 118.8(6) . . ?
 C35 N31 N32 110.6(7) . . ?
 C35 N31 C36 130.3(7) . . ?
 N33 N32 N31 106.6(6) . . ?
 N32 N33 C34 110.5(8) . . ?
 O37 C1 C36 120.8(9) . . ?
 O37 C1 C38 123.2(8) . . ?
 C38 C1 C36 116.0(9) . . ?
 N3 C4 Ge1 124.4(7) . . ?
 N3 C4 C5 107.1(7) . . ?
 C5 C4 Ge1 128.1(5) . . ?
 N1 C5 C4 105.3(7) . . ?
 N1 C5 H5 127.3 . . ?
 C4 C5 H5 127.3 . . ?
 N1 C6 H6A 109.3 . . ?
 N1 C6 H6B 109.3 . . ?
 N1 C6 C7 111.7(7) . . ?
 H6A C6 H6B 107.9 . . ?
 C7 C6 H6A 109.3 . . ?
 C7 C6 H6B 109.3 . . ?
 O7 C7 C6 119.4(9) . . ?
 O7 C7 C8 122.4(9) . . ?
 C8 C7 C6 118.2(8) . . ?
 C9 C8 C7 118.1(10) . . ?
 C13 C8 C7 120.5(8) . . ?
 C13 C8 C9 121.4(10) . . ?
 C8 C9 H9 121.4 . . ?
 C8 C9 C10 117.2(12) . . ?
 C10 C9 H9 121.4 . . ?
 C9 C10 H10 120.1 . . ?
 C11 C10 C9 119.7(10) . . ?
 C11 C10 H10 120.1 . . ?
 C10 C11 H11 118.3 . . ?
 C12 C11 C10 123.4(13) . . ?
 C12 C11 H11 118.3 . . ?
 C11 C12 H12 121.4 . . ?
 C11 C12 C13 117.1(12) . . ?
 C13 C12 H12 121.4 . . ?
 C8 C13 C12 121.1(9) . . ?
 C8 C13 H13 119.4 . . ?
 C12 C13 H13 119.4 . . ?
 C15 C14 Ge1 119.7(6) . . ?
 C19 C14 Ge1 119.3(6) . . ?
 C19 C14 C15 121.0(7) . . ?
 C14 C15 H15 120.9 . . ?
 C16 C15 C14 118.2(8) . . ?
 C16 C15 H15 120.9 . . ?
 C15 C16 H16 119.6 . . ?
 C15 C16 C17 120.8(9) . . ?
 C17 C16 H16 119.6 . . ?
 C16 C17 H17 120.2 . . ?
 C18 C17 C16 119.7(9) . . ?
 C18 C17 H17 120.2 . . ?
 C17 C18 H18 120.2 . . ?
 C19 C18 C17 119.6(9) . . ?
 C19 C18 H18 120.2 . . ?
 C14 C19 C18 120.7(8) . . ?
 C14 C19 H19 119.7 . . ?
 C18 C19 H19 119.7 . . ?
 C21 C20 Ge1 120.7(6) . . ?
 C25 C20 Ge1 122.8(5) . . ?
 C25 C20 C21 116.4(7) . . ?
 C20 C21 H21 118.7 . . ?
 C22 C21 C20 122.7(8) . . ?
 C22 C21 H21 118.7 . . ?
 C21 C22 H22 120.3 . . ?
 C21 C22 C23 119.3(7) . . ?
 C23 C22 H22 120.3 . . ?
 C22 C23 H23 119.6 . . ?
 C24 C23 C22 120.8(7) . . ?
 C24 C23 H23 119.6 . . ?
 C23 C24 H24 119.9 . . ?
 C23 C24 C25 120.2(8) . . ?
 C25 C24 H24 119.9 . . ?
 C20 C25 C24 120.6(7) . . ?
 C20 C25 H25 119.7 . . ?
 C24 C25 H25 119.7 . . ?
 C27 C26 Ge1 121.1(6) . . ?
 C27 C26 C31 120.9(7) . . ?
 C31 C26 Ge1 117.9(5) . . ?
 C26 C27 H27 120.1 . . ?
 C26 C27 C28 119.7(8) . . ?
 C28 C27 H27 120.1 . . ?
 C27 C28 H28 120.3 . . ?
 C29 C28 C27 119.5(7) . . ?
 C29 C28 H28 120.3 . . ?
 C28 C29 H29 118.8 . . ?
 C28 C29 C30 122.5(9) . . ?
 C30 C29 H29 118.8 . . ?
 C29 C30 H30 121.4 . . ?
 C29 C30 C31 117.3(8) . . ?
 C31 C30 H30 121.4 . . ?
 C26 C31 C30 120.1(6) . . ?
 C26 C31 H31 119.9 . . ?
 C30 C31 H31 119.9 . . ?
 N33 C34 Ge2 124.5(7) . . ?
 N33 C34 C35 106.4(7) . . ?
 C35 C34 Ge2 129.0(6) . . ?
 N31 C35 C34 105.9(7) . . ?
 N31 C35 H35 127.1 . . ?
 C34 C35 H35 127.1 . . ?
 N31 C36 C1 110.1(8) . . ?
 N31 C36 H36A 109.6 . . ?
 N31 C36 H36B 109.6 . . ?
 C1 C36 H36A 109.6 . . ?
 C1 C36 H36B 109.6 . . ?
 H36A C36 H36B 108.1 . . ?
 C39 C38 C1 123.2(8) . . ?
 C43 C38 C1 119.3(9) . . ?
 C43 C38 C39 117.5(10) . . ?
 C38 C39 H39 119.9 . . ?
 C40 C39 C38 120.2(10) . . ?
 C40 C39 H39 119.9 . . ?
 C39 C40 H40 118.9 . . ?
 C39 C40 C41 122.2(12) . . ?
 C41 C40 H40 118.9 . . ?
 C40 C41 H41 121.0 . . ?
 C40 C41 C42 118.0(13) . . ?
 C42 C41 H41 121.0 . . ?
 C41 C42 H42 119.5 . . ?
 C43 C42 C41 121.0(12) . . ?
 C43 C42 H42 119.5 . . ?
 C38 C43 H43 119.5 . . ?
 C42 C43 C38 121.0(12) . . ?
 C42 C43 H43 119.5 . . ?
 C45 C44 Ge2 123.0(6) . . ?
 C45 C44 C49 116.0(7) . . ?
 C49 C44 Ge2 120.9(6) . . ?
 C44 C45 H45 118.9 . . ?
 C44 C45 C46 122.1(8) . . ?
 C46 C45 H45 118.9 . . ?
 C45 C46 H46 120.3 . . ?
 C47 C46 C45 119.4(9) . . ?
 C47 C46 H46 120.3 . . ?
 C46 C47 H47 119.4 . . ?
 C46 C47 C48 121.2(8) . . ?
 C48 C47 H47 119.4 . . ?
 C47 C48 H48 120.7 . . ?
 C47 C48 C49 118.7(8) . . ?
 C49 C48 H48 120.7 . . ?
 C44 C49 H49 118.8 . . ?
 C48 C49 C44 122.5(8) . . ?
 C48 C49 H49 118.8 . . ?
 C51 C50 Ge2 119.0(6) . . ?
 C55 C50 Ge2 121.6(6) . . ?
 C55 C50 C51 119.4(7) . . ?
 C50 C51 H51 120.0 . . ?
 C52 C51 C50 120.0(8) . . ?
 C52 C51 H51 120.0 . . ?
 C51 C52 H52 119.6 . . ?
 C53 C52 C51 120.8(8) . . ?
 C53 C52 H52 119.6 . . ?
 C52 C53 H53 120.4 . . ?
 C52 C53 C54 119.3(8) . . ?
 C54 C53 H53 120.4 . . ?
 C53 C54 H54 120.4 . . ?
 C55 C54 C53 119.1(8) . . ?
 C55 C54 H54 120.4 . . ?
 C50 C55 H55 119.3 . . ?
 C54 C55 C50 121.4(8) . . ?
 C54 C55 H55 119.3 . . ?
 C57 C56 Ge2 123.1(6) . . ?
 C57 C56 C61 116.1(7) . . ?
 C61 C56 Ge2 120.7(5) . . ?
 C56 C57 H57 119.3 . . ?
 C58 C57 C56 121.4(8) . . ?
 C58 C57 H57 119.3 . . ?
 C57 C58 H58 119.6 . . ?
 C57 C58 C59 120.9(7) . . ?
 C59 C58 H58 119.6 . . ?
 C58 C59 H59 120.8 . . ?
 C60 C59 C58 118.3(9) . . ?
 C60 C59 H59 120.8 . . ?
 C59 C60 H60 119.3 . . ?
 C61 C60 C59 121.4(9) . . ?
 C61 C60 H60 119.3 . . ?
 C56 C61 H61 119.1 . . ?
 C60 C61 C56 121.9(7) . . ?
 C60 C61 H61 119.1 . . ?

loop_
  _geom_torsion_atom_site_label_1
  _geom_torsion_atom_site_label_2
  _geom_torsion_atom_site_label_3
  _geom_torsion_atom_site_label_4
  _geom_torsion
  _geom_torsion_site_symmetry_1
  _geom_torsion_site_symmetry_2
  _geom_torsion_site_symmetry_3
  _geom_torsion_site_symmetry_4
  _geom_torsion_publ_flag
 Ge1 C4 C5 N1 175.3(6) . . . . ?
 Ge1 C14 C15 C16 180.0(7) . . . . ?
 Ge1 C14 C19 C18 -179.4(6) . . . . ?
 Ge1 C20 C21 C22 176.1(6) . . . . ?
 Ge1 C20 C25 C24 -174.8(6) . . . . ?
 Ge1 C26 C27 C28 175.4(6) . . . . ?
 Ge1 C26 C31 C30 -175.9(6) . . . . ?
 Ge2 C34 C35 N31 -173.5(6) . . . . ?
 Ge2 C44 C45 C46 -179.6(7) . . . . ?
 Ge2 C44 C49 C48 -179.6(6) . . . . ?
 Ge2 C50 C51 C52 -174.9(6) . . . . ?
 Ge2 C50 C55 C54 176.1(6) . . . . ?
 Ge2 C56 C57 C58 -177.1(6) . . . . ?
 Ge2 C56 C61 C60 176.6(6) . . . . ?
 O7 C7 C8 C9 4.4(13) . . . . ?
 O7 C7 C8 C13 -176.4(9) . . . . ?
 O37 C1 C36 N31 7.3(12) . . . . ?
 O37 C1 C38 C39 172.1(9) . . . . ?
 O37 C1 C38 C43 -6.8(14) . . . . ?
 N1 N2 N3 C4 0.9(10) . . . . ?
 N1 C6 C7 O7 -5.0(12) . . . . ?
 N1 C6 C7 C8 173.8(7) . . . . ?
 N2 N1 C5 C4 -2.0(9) . . . . ?
 N2 N1 C6 C7 -85.9(10) . . . . ?
 N2 N3 C4 Ge1 -175.3(6) . . . . ?
 N2 N3 C4 C5 -2.1(10) . . . . ?
 N3 C4 C5 N1 2.5(9) . . . . ?
 N31 N32 N33 C34 2.1(10) . . . . ?
 N32 N31 C35 C34 -2.0(10) . . . . ?
 N32 N31 C36 C1 84.3(10) . . . . ?
 N32 N33 C34 Ge2 173.5(6) . . . . ?
 N32 N33 C34 C35 -3.3(10) . . . . ?
 N33 C34 C35 N31 3.1(9) . . . . ?
 C1 C38 C39 C40 179.7(8) . . . . ?
 C1 C38 C43 C42 -178.7(10) . . . . ?
 C5 N1 N2 N3 0.7(10) . . . . ?
 C5 N1 C6 C7 84.2(10) . . . . ?
 C6 N1 N2 N3 172.3(7) . . . . ?
 C6 N1 C5 C4 -172.8(7) . . . . ?
 C6 C7 C8 C9 -174.3(8) . . . . ?
 C6 C7 C8 C13 4.9(12) . . . . ?
 C7 C8 C9 C10 -179.1(8) . . . . ?
 C7 C8 C13 C12 178.7(8) . . . . ?
 C8 C9 C10 C11 -1.5(17) . . . . ?
 C9 C8 C13 C12 -2.2(14) . . . . ?
 C9 C10 C11 C12 2(2) . . . . ?
 C10 C11 C12 C13 -2.4(18) . . . . ?
 C11 C12 C13 C8 2.4(15) . . . . ?
 C13 C8 C9 C10 1.6(14) . . . . ?
 C14 C15 C16 C17 -2.2(14) . . . . ?
 C15 C14 C19 C18 -2.1(12) . . . . ?
 C15 C16 C17 C18 1.2(15) . . . . ?
 C16 C17 C18 C19 -0.5(14) . . . . ?
 C17 C18 C19 C14 1.0(13) . . . . ?
 C19 C14 C15 C16 2.6(12) . . . . ?
 C20 C21 C22 C23 -0.6(12) . . . . ?
 C21 C20 C25 C24 1.1(11) . . . . ?
 C21 C22 C23 C24 0.0(12) . . . . ?
 C22 C23 C24 C25 1.2(13) . . . . ?
 C23 C24 C25 C20 -1.7(12) . . . . ?
 C25 C20 C21 C22 0.1(11) . . . . ?
 C26 C27 C28 C29 1.5(12) . . . . ?
 C27 C26 C31 C30 0.4(12) . . . . ?
 C27 C28 C29 C30 -2.0(14) . . . . ?
 C28 C29 C30 C31 1.6(14) . . . . ?
 C29 C30 C31 C26 -0.7(12) . . . . ?
 C31 C26 C27 C28 -0.7(12) . . . . ?
 C35 N31 N32 N33 -0.1(10) . . . . ?
 C35 N31 C36 C1 -89.6(10) . . . . ?
 C36 N31 N32 N33 -175.1(7) . . . . ?
 C36 N31 C35 C34 172.4(8) . . . . ?
 C36 C1 C38 C39 -5.5(12) . . . . ?
 C36 C1 C38 C43 175.6(8) . . . . ?
 C38 C1 C36 N31 -175.1(7) . . . . ?
 C38 C39 C40 C41 1.1(15) . . . . ?
 C39 C38 C43 C42 2.3(14) . . . . ?
 C39 C40 C41 C42 -1.7(17) . . . . ?
 C40 C41 C42 C43 2.6(19) . . . . ?
 C41 C42 C43 C38 -3.0(18) . . . . ?
 C43 C38 C39 C40 -1.4(13) . . . . ?
 C44 C45 C46 C47 -2.6(15) . . . . ?
 C45 C44 C49 C48 -2.7(11) . . . . ?
 C45 C46 C47 C48 0.7(15) . . . . ?
 C46 C47 C48 C49 0.1(14) . . . . ?
 C47 C48 C49 C44 0.9(13) . . . . ?
 C49 C44 C45 C46 3.5(12) . . . . ?
 C50 C51 C52 C53 -0.5(12) . . . . ?
 C51 C50 C55 C54 -0.6(12) . . . . ?
 C51 C52 C53 C54 -2.0(12) . . . . ?
 C52 C53 C54 C55 3.2(12) . . . . ?
 C53 C54 C55 C50 -1.9(12) . . . . ?
 C55 C50 C51 C52 1.8(11) . . . . ?
 C56 C57 C58 C59 1.2(13) . . . . ?
 C57 C56 C61 C60 -0.7(12) . . . . ?
 C57 C58 C59 C60 -1.9(13) . . . . ?
 C58 C59 C60 C61 1.4(13) . . . . ?
 C59 C60 C61 C56 -0.1(13) . . . . ?
 C61 C56 C57 C58 0.2(12) . . . . ?

_shelx_res_file
;
TITL jhaw19_a.res in P2(1)2(1)2(1)
    jhaw19.res
    created by SHELXL-2019/3 at 16:09:40 on 14-May-2024
REM Old TITL jhaw19 in P212121 #19
REM SHELXT solution in P2(1)2(1)2(1): R1 0.099, Rweak 0.009, Alpha 0.084
REM <I/s> 2.324 for 38 systematic absences, Orientation as input
REM Flack x = 0.479 ( 0.008 ) from 3090 Parsons' quotients
REM Formula found by SHELXT: C58 N4 O2 Ge2
CELL 0.71073 7.19194 15.235425 42.534853 90 90 90
ZERR 8 0.000132 0.000393 0.000903 0 0 0
LATT -1
SYMM 0.5-X,-Y,0.5+Z
SYMM -X,0.5+Y,0.5-Z
SYMM 0.5+X,0.5-Y,-Z
SFAC C H N O Ge
UNIT 224 184 24 8 8
RIGU C39 > C43
ISOR 0.02 0.04 C5
RIGU C9 > C13
ISOR 0.05 0.1 C11 C10
ISOR 0.01 0.02 C50
RIGU C50 > C55
RIGU C56 > C61
ISOR 0.01 0.02 C56

L.S. 10
PLAN  10
SIZE 0.01 0.09 0.09
TEMP -173.15
CONF
list 4
MORE -1
BOND $H
fmap 2
acta
TWIN -1 0 0 0 -1 0 0 0 -1 2
OMIT 0 0 4
OMIT 0 1 2
REM <olex2.extras>
REM <HklSrc "%.\\jhaw19.hkl">
REM </olex2.extras>

WGHT    0.017600    9.729700
BASF   0.49178
FVAR       0.28674
GE1   5    0.350710    0.759348    0.658281    11.00000    0.01500    0.01268 =
         0.02150    0.00049    0.00021   -0.00027
GE2   5    0.850493    0.231443    0.658275    11.00000    0.01372    0.01507 =
         0.01983    0.00210   -0.00007    0.00032
O7    4   -0.094903    0.688220    0.556699    11.00000    0.04659    0.07370 =
         0.03733    0.02819    0.00006   -0.00238
O37   4    0.401199    0.306313    0.556596    11.00000    0.02988    0.06815 =
         0.05846   -0.02837   -0.00011    0.01548
N1    3   -0.075301    0.630429    0.615840    11.00000    0.02167    0.01769 =
         0.02811    0.00349   -0.00098   -0.00469
N2    3    0.055174    0.569773    0.613724    11.00000    0.02957    0.02612 =
         0.03502   -0.00170   -0.01346    0.00497
N3    3    0.207868    0.601953    0.627691    11.00000    0.03009    0.02602 =
         0.02752   -0.01026   -0.00778    0.00795
N31   3    0.423966    0.359864    0.615943    11.00000    0.02169    0.02401 =
         0.02326    0.00214   -0.00354   -0.00213
N32   3    0.558550    0.421277    0.613685    11.00000    0.03267    0.02344 =
         0.03882    0.01008   -0.01210    0.00616
N33   3    0.703581    0.389842    0.628251    11.00000    0.03183    0.02306 =
         0.04256    0.00089   -0.01221    0.00247
C1    1    0.267595    0.343675    0.565438    11.00000    0.04900    0.03525 =
         0.01387   -0.00395   -0.00289    0.00305
C4    1    0.169549    0.682263    0.638842    11.00000    0.01397    0.01841 =
         0.03045    0.00007   -0.00143   -0.00475
C5    1   -0.013674    0.701542    0.630325    11.00000    0.02484    0.02892 =
         0.01166   -0.01164    0.00280    0.00565
AFIX  43
H5    2   -0.079853    0.754451    0.634130    11.00000   -1.20000
AFIX   0
C6    1   -0.250571    0.618633    0.599276    11.00000    0.02221    0.03055 =
         0.01689    0.00447   -0.00879   -0.00913
AFIX  23
H6A   2   -0.349823    0.651033    0.610475    11.00000   -1.20000
H6B   2   -0.284038    0.555602    0.599293    11.00000   -1.20000
AFIX   0
C7    1   -0.239404    0.650787    0.565947    11.00000    0.01920    0.03538 =
         0.04061    0.00672    0.00636    0.00398
C8    1   -0.400836    0.634936    0.544934    11.00000    0.05088    0.02945 =
         0.01982    0.00239   -0.01403    0.01131
C9    1   -0.383544    0.657795    0.513091    11.00000    0.07346    0.05185 =
         0.02944    0.01205   -0.02282    0.00950
AFIX  43
H9    2   -0.271606    0.681986    0.504996    11.00000   -1.20000
AFIX   0
C10   1   -0.541178    0.643166    0.493393    11.00000    0.09433    0.06663 =
         0.02533    0.01033   -0.03182    0.01286
AFIX  43
H10   2   -0.536828    0.658953    0.471799    11.00000   -1.20000
AFIX   0
C11   1   -0.699814    0.606031    0.505825    11.00000    0.08274    0.06827 =
         0.05071    0.00894   -0.04551    0.00188
AFIX  43
H11   2   -0.801600    0.595135    0.492135    11.00000   -1.20000
AFIX   0
C12   1   -0.717917    0.584394    0.536399    11.00000    0.05284    0.04483 =
         0.04923   -0.00048   -0.02903    0.00115
AFIX  43
H12   2   -0.830689    0.560916    0.544433    11.00000   -1.20000
AFIX   0
C13   1   -0.559205    0.598377    0.556326    11.00000    0.03455    0.04496 =
         0.01657    0.00368   -0.00283    0.01127
AFIX  43
H13   2   -0.565269    0.581750    0.577828    11.00000   -1.20000
AFIX   0
C14   1    0.463147    0.830212    0.624198    11.00000    0.02070    0.01664 =
         0.02599    0.00025    0.01365    0.00047
C15   1    0.394389    0.822659    0.593327    11.00000    0.02172    0.04118 =
         0.02021   -0.00034    0.00159    0.00170
AFIX  43
H15   2    0.294654    0.783968    0.588594    11.00000   -1.20000
AFIX   0
C16   1    0.476123    0.873188    0.570032    11.00000    0.04819    0.04519 =
         0.01517   -0.00352    0.00646   -0.00735
AFIX  43
H16   2    0.434808    0.867619    0.548912    11.00000   -1.20000
AFIX   0
C17   1    0.618817    0.932334    0.577238    11.00000    0.04236    0.03802 =
         0.04064    0.00766    0.01503   -0.00405
AFIX  43
H17   2    0.672366    0.967480    0.561164    11.00000   -1.20000
AFIX   0
C18   1    0.681863    0.939401    0.608069    11.00000    0.02164    0.03238 =
         0.02984   -0.00359    0.00114   -0.00643
AFIX  43
H18   2    0.779383    0.979026    0.613120    11.00000   -1.20000
AFIX   0
C19   1    0.601843    0.888471    0.631293    11.00000    0.02631    0.02593 =
         0.02170    0.00915    0.00672    0.00351
AFIX  43
H19   2    0.643497    0.893940    0.652397    11.00000   -1.20000
AFIX   0
C20   1    0.220843    0.834150    0.687273    11.00000    0.01287    0.01005 =
         0.03238    0.00886    0.00011   -0.00099
C21   1    0.082888    0.893212    0.676519    11.00000    0.01448    0.01823 =
         0.02152   -0.00377    0.00033   -0.00105
AFIX  43
H21   2    0.061267    0.897834    0.654548    11.00000   -1.20000
AFIX   0
C22   1   -0.020854    0.944047    0.696537    11.00000    0.01260    0.01427 =
         0.04634    0.00036   -0.00164    0.00033
AFIX  43
H22   2   -0.111483    0.983412    0.688463    11.00000   -1.20000
AFIX   0
C23   1    0.008004    0.937362    0.728754    11.00000    0.02368    0.01654 =
         0.03561   -0.01438    0.01584   -0.00693
AFIX  43
H23   2   -0.063507    0.972456    0.742705    11.00000   -1.20000
AFIX   0
C24   1    0.137249    0.881247    0.740547    11.00000    0.03076    0.02084 =
         0.02551    0.00180    0.00633   -0.00805
AFIX  43
H24   2    0.153884    0.876571    0.762640    11.00000   -1.20000
AFIX   0
C25   1    0.247223    0.829714    0.720003    11.00000    0.01846    0.01347 =
         0.02250    0.00761    0.00470   -0.00068
AFIX  43
H25   2    0.339620    0.791817    0.728399    11.00000   -1.20000
AFIX   0
C26   1    0.548784    0.693048    0.679715    11.00000    0.00773    0.02081 =
         0.01363    0.01056    0.00036   -0.00333
C27   1    0.573869    0.605785    0.674210    11.00000    0.01849    0.01143 =
         0.02427   -0.00161    0.00973   -0.00356
AFIX  43
H27   2    0.489834    0.574826    0.661020    11.00000   -1.20000
AFIX   0
C28   1    0.723788    0.561937    0.688047    11.00000    0.02037    0.02574 =
         0.02629    0.00325    0.00285    0.00458
AFIX  43
H28   2    0.743991    0.501405    0.683915    11.00000   -1.20000
AFIX   0
C29   1    0.840854    0.606766    0.707533    11.00000    0.02743    0.02707 =
         0.03367    0.01016   -0.00198    0.00788
AFIX  43
H29   2    0.939875    0.575873    0.717334    11.00000   -1.20000
AFIX   0
C30   1    0.820691    0.695936    0.713583    11.00000    0.01024    0.04361 =
         0.01495    0.00498   -0.00441   -0.00275
AFIX  43
H30   2    0.905338    0.726418    0.726803    11.00000   -1.20000
AFIX   0
C31   1    0.669616    0.739244    0.699308    11.00000    0.02475    0.01741 =
         0.02645   -0.00150    0.00357    0.00019
AFIX  43
H31   2    0.650008    0.800024    0.703035    11.00000   -1.20000
AFIX   0

C34   1    0.667998    0.307019    0.639128    11.00000    0.02744    0.01442 =
         0.01700    0.00075    0.00246   -0.00086
C35   1    0.485430    0.289655    0.631984    11.00000    0.01361    0.01805 =
         0.05117    0.00611   -0.00355    0.00673
AFIX  43
H35   2    0.416720    0.238506    0.637294    11.00000   -1.20000
AFIX   0
C36   1    0.251016    0.373944    0.599702    11.00000    0.02889    0.02719 =
         0.03406    0.00418   -0.00240    0.00099
AFIX  23
H36A  2    0.218532    0.437065    0.600325    11.00000   -1.20000
H36B  2    0.150594    0.340777    0.610299    11.00000   -1.20000
AFIX   0
C38   1    0.103672    0.361254    0.545051    11.00000    0.02907    0.03393 =
         0.03096    0.00061   -0.00154   -0.00209
C39   1   -0.066522    0.396702    0.556613    11.00000    0.03453    0.02977 =
         0.04592    0.00686   -0.01062   -0.00323
AFIX  43
H39   2   -0.079124    0.409991    0.578331    11.00000   -1.20000
AFIX   0
C40   1   -0.208283    0.411296    0.537035    11.00000    0.03914    0.05329 =
         0.05231    0.01178   -0.01069   -0.00364
AFIX  43
H40   2   -0.319709    0.435949    0.545153    11.00000   -1.20000
AFIX   0
C41   1   -0.198324    0.391705    0.505305    11.00000    0.06571    0.07158 =
         0.05328    0.01332   -0.02449   -0.00935
AFIX  43
H41   2   -0.301810    0.401103    0.491839    11.00000   -1.20000
AFIX   0
C42   1   -0.031931    0.357775    0.493696    11.00000    0.09788    0.06964 =
         0.03833   -0.00309   -0.01723   -0.00766
AFIX  43
H42   2   -0.020095    0.346138    0.471845    11.00000   -1.20000
AFIX   0
C43   1    0.113344    0.341130    0.513144    11.00000    0.06225    0.04808 =
         0.03513    0.00138    0.00963    0.00071
AFIX  43
H43   2    0.223279    0.315375    0.504885    11.00000   -1.20000
AFIX   0
C44   1    0.955781    0.162096    0.624675    11.00000    0.01624    0.01794 =
         0.02083    0.00313   -0.00439   -0.01213
C45   1    0.899819    0.169849    0.593564    11.00000    0.04502    0.01433 =
         0.02938    0.00811    0.00315    0.01020
AFIX  43
H45   2    0.805951    0.211265    0.588380    11.00000   -1.20000
AFIX   0
C46   1    0.977562    0.118393    0.569476    11.00000    0.05261    0.03742 =
         0.02834    0.00009    0.00453    0.00471
AFIX  43
H46   2    0.932901    0.123376    0.548533    11.00000   -1.20000
AFIX   0
C47   1    1.118242    0.061019    0.576466    11.00000    0.03834    0.03906 =
         0.02143    0.00361    0.01435    0.00644
AFIX  43
H47   2    1.171723    0.026754    0.560144    11.00000   -1.20000
AFIX   0
C48   1    1.183769    0.052092    0.606844    11.00000    0.02163    0.02816 =
         0.04277   -0.00913    0.01183    0.00257
AFIX  43
H48   2    1.281506    0.012209    0.611498    11.00000   -1.20000
AFIX   0
C49   1    1.103552    0.102791    0.630519    11.00000    0.01195    0.02322 =
         0.02987    0.00566   -0.00145    0.00167
AFIX  43
H49   2    1.149708    0.097373    0.651355    11.00000   -1.20000
AFIX   0
C50   1    0.716217    0.154513    0.687749    11.00000    0.01507    0.00967 =
         0.01871    0.01015    0.00430    0.00309
C51   1    0.585382    0.096221    0.676006    11.00000    0.01909    0.01163 =
         0.03777   -0.00386   -0.00643    0.00529
AFIX  43
H51   2    0.568793    0.090449    0.653945    11.00000   -1.20000
AFIX   0
C52   1    0.479131    0.046524    0.696415    11.00000    0.01859    0.01642 =
         0.04654    0.00805   -0.00345   -0.00534
AFIX  43
H52   2    0.388986    0.007068    0.688242    11.00000   -1.20000
AFIX   0
C53   1    0.502483    0.053554    0.728567    11.00000    0.01637    0.02117 =
         0.04725    0.01041    0.00060   -0.00451
AFIX  43
H53   2    0.426348    0.020572    0.742479    11.00000   -1.20000
AFIX   0
C54   1    0.640572    0.110223    0.740504    11.00000    0.02372    0.01951 =
         0.02840    0.00458    0.00440    0.00424
AFIX  43
H54   2    0.662815    0.113653    0.762485    11.00000   -1.20000
AFIX   0
C55   1    0.742527    0.160414    0.719921    11.00000    0.01898    0.01342 =
         0.02886    0.00471   -0.00036    0.00221
AFIX  43
H55   2    0.832939    0.199982    0.727938    11.00000   -1.20000
AFIX   0
C56   1    1.045512    0.295538    0.679038    11.00000    0.01950    0.00717 =
         0.02435    0.00277    0.00713   -0.00534
C57   1    1.076953    0.386013    0.674259    11.00000    0.01870    0.02510 =
         0.02124   -0.00368    0.00116   -0.00047
AFIX  43
H57   2    0.995540    0.418088    0.660942    11.00000   -1.20000
AFIX   0
C58   1    1.223152    0.428765    0.688494    11.00000    0.02954    0.01927 =
         0.03373   -0.00366    0.00856   -0.00701
AFIX  43
H58   2    1.239602    0.489929    0.685158    11.00000   -1.20000
AFIX   0
C59   1    1.347260    0.383507    0.707724    11.00000    0.01212    0.04221 =
         0.02833   -0.00701    0.00106   -0.00641
AFIX  43
H59   2    1.450226    0.412667    0.717032    11.00000   -1.20000
AFIX   0
C60   1    1.316859    0.295284    0.712908    11.00000    0.02062    0.03015 =
         0.03187   -0.00188    0.00216   -0.00220
AFIX  43
H60   2    1.398754    0.263838    0.726332    11.00000   -1.20000
AFIX   0
C61   1    1.171956    0.252282    0.699194    11.00000    0.00934    0.02539 =
         0.02317   -0.00371    0.00265    0.00649
AFIX  43
H61   2    1.155450    0.191486    0.703298    11.00000   -1.20000
AFIX   0
HKLF 4


REM  jhaw19_a.res in P2(1)2(1)2(1)
REM wR2 = 0.1014, GooF = S = 1.090, Restrained GooF = 1.086 for all data
REM R1 = 0.0524 for 8363 Fo > 4sig(Fo) and 0.0728 for all 10795 data
REM 596 parameters refined using 144 restraints

END

WGHT      0.0176      9.7292

REM Highest difference peak  1.401,  deepest hole -1.013,  1-sigma level  0.093
Q1    1   0.8568  0.2838  0.6587  11.00000  0.05    1.40
Q2    1   0.3555  0.7999  0.6425  11.00000  0.05    1.08
Q3    1   0.3354  0.7992  0.6741  11.00000  0.05    0.95
Q4    1   0.8481  0.2582  0.6390  11.00000  0.05    0.94
Q5    1   0.3422  0.8177  0.6583  11.00000  0.05    0.80
Q6    1   0.3476  0.6865  0.6576  11.00000  0.05    0.72
Q7    1   0.4194  0.8040  0.6582  11.00000  0.05    0.61
Q8    1   0.5110  0.2604  0.6584  11.00000  0.05    0.57
Q9    1   0.5072  0.7541  0.6762  11.00000  0.05    0.57
Q10   1   0.8942  0.1574  0.6552  11.00000  0.05    0.56
;
_shelx_res_checksum                9435
_shelx_hkl_file
;
   0   0   4    0.85    2.50
   0   0  -4    0.24    2.28
   0   0   5    0.09    2.53
   0   0  -5    0.16    1.78
   0   0   5    1.29    2.39
   0   0   6 3709.80  177.18
   0   0  -6 3661.18  177.00
   0   0   6 3611.84  177.11
   0   0  -6 3562.33  177.09
   0   0   7   -0.28    4.24
   0   0  -7    1.87    3.08
   0   0   7    0.31    3.26
   0   0  -7    1.60    2.42
   0   0   8  245.65   13.46
   0   0  -8  283.58   12.76
   0   0  -8  233.32   12.99
   0   0   8  221.77   13.09
   0   0   9   -0.30    4.00
   0   0  -9    2.17    3.80
   0   0   9   -0.64    2.75
   0   0  -9    1.59    3.03
   0   0   9    1.89    5.21
   0   0  10   10.70    4.45
   0   0 -10   11.86    4.28
   0   0  10   10.96    3.15
   0   0 -10   13.16    3.30
   0   0  10   16.00    5.68
   0   0  11   -1.70    4.65
   0   0 -11   -0.51    4.50
   0   0  11   -0.10    3.13
   0   0 -11   -2.02    3.53
   0   0  11    2.08    6.33
   0   0  12   14.11    5.13
   0   0 -12   18.09    4.84
   0   0  12    8.23    3.43
   0   0 -12   12.19    3.82
   0   0  12   14.31    6.46
   0   0  13   -0.58    5.23
   0   0 -13   -0.46    4.80
   0   0  13    0.99    3.57
   0   0 -13   -2.32    3.91
   0   0  13    0.77    6.84
   0   0  14  249.67   14.32
   0   0  14  266.65   12.52
   0   0 -14  217.19   13.13
   0   0  14  198.15   13.22
   0   0 -15    1.31    5.33
   0   0  15    3.19    7.14
   0   0  15    2.22    3.95
   0   0  15   -0.39    5.42
   0   0  16  590.91   28.71
   0   0  16  509.89   27.51
   0   0 -16  577.10   28.05
   0   0  16  578.52   28.19
   0   0 -17   11.33    5.75
   0   0  17    6.49    7.55
   0   0  17    6.33    4.06
   0   0  17    2.60    5.87
   0   0  18 3345.88  171.68
   0   0  18 3821.75  172.56
   0   0  18 3508.06  171.81
   0   0 -18 3545.75  172.12
   0   0  18 3677.72  172.25
   0   0  19    3.38    4.08
   0   0 -19    7.28    5.83
   0   0  19    9.36    7.80
   0   0  19    5.95    3.80
   0   0  19   10.19    6.24
   0   0  20  190.83   10.95
   0   0  20  226.95   13.64
   0   0  20  202.71   11.17
   0   0  20  210.00   12.44
   0   0 -20  214.94   12.09
   0   0  21    5.50    4.38
   0   0  21    7.13    6.37
   0   0 -21    3.47    5.78
   0   0  21    4.47    8.18
   0   0  21    2.25    3.77
   0   0  22  631.75   32.75
   0   0  22  646.15   31.24
   0   0  22  586.29   31.02
   0   0  22  646.31   32.05
   0   0 -22  636.92   31.75
   0   0  23    5.71    4.35
   0   0  23    1.22    6.45
   0   0 -23    4.90    5.78
   0   0  23    5.69    8.23
   0   0  23    1.92    3.71
   0   0  24  191.21   11.42
   0   0 -24  202.73   10.95
   0   0  24  177.76   13.04
   0   0  24  140.21    9.24
   0   0  24  160.00    9.64
   0   0  25    5.10    4.50
   0   0  25    9.98    6.88
   0   0 -25    5.00    6.18
   0   0  25    7.06    9.33
   0   0  25    6.96    3.94
   0   0  26  646.05   31.85
   0   0 -26  633.54   31.48
   0   0  26  671.83   32.66
   0   0  26  563.66   30.55
   0   0  26  621.89   30.78
   0   0  27   12.85    4.59
   0   0  27   12.45    7.32
   0   0 -27   20.58    6.63
   0   0  27   17.64    9.50
   0   0  27   10.61    4.16
   0   0  28 1021.89   47.41
   0   0 -28  972.24   47.05
   0   0  28 1031.91   47.99
   0   0  28  852.99   46.14
   0   0  28  934.51   46.36
   0   0  29    8.02    4.93
   0   0  29   14.44    7.84
   0   0 -29    8.20    6.76
   0   0  29    5.20    9.57
   0   0  29    7.33    4.08
   0   0 -30   32.24    7.34
   0   0  30   35.26   10.05
   0   0  30   29.02    7.93
   0   0  30   17.94    5.34
   0   0  30   17.81    4.34
   0   0 -31   26.07    7.23
   0   0  31   30.22   10.88
   0   0  31   15.76    8.25
   0   0  31   16.50    5.29
   0   0  31   15.57    4.38
   0   0 -32 1261.06   62.47
   0   0  32 1357.30   63.67
   0   0  32 1307.72   62.85
   0   0  32 1210.79   61.74
   0   0  32 1218.61   61.56
   0   0 -33   44.37    7.98
   0   0  33   35.86   11.21
   0   0  33   36.51    9.30
   0   0  33   18.87    5.43
   0   0  33   26.87    4.76
   0   0 -34  762.25   37.36
   0   0  34  786.59   39.01
   0   0  34  773.57   37.69
   0   0  34  692.31   36.27
   0   0  34  690.40   36.02
   0   0 -35   16.61    8.39
   0   0  35   21.98   11.67
   0   0  35   19.90    8.85
   0   0  35    6.11    5.41
   0   0  35    9.00    4.48
   0   0 -36  389.18   22.28
   0   0  36  432.17   24.46
   0   0  36  396.37   22.91
   0   0  36  403.58   20.99
   0   0  36  390.56   20.62
   0   0 -37   40.58    8.55
   0   0  37   50.11   12.62
   0   0  37   46.07    9.77
   0   0  37   23.18    5.91
   0   0  37   21.48    4.92
   0   0 -38  918.30   44.05
   0   0  38  952.51   45.84
   0   0  38  941.48   44.61
   0   0  38  842.36   42.89
   0   0  38  790.43   42.62
   0   0 -39   22.64    8.88
   0   0  39    7.47    5.84
   0   0  39   27.56   12.70
   0   0  39   37.82   10.11
   0   0 -40  226.42   14.28
   0   0  40  239.48   17.88
   0   0  40  178.17   12.05
   0   0  41   18.24   13.16
   0   0  41   11.93    6.09
   0   0  42  405.91   23.96
   0   0  42  332.73   18.78
   0   0  43   34.11   14.61
   0   0  44  497.09   30.30
   0   0  45    3.51   14.62
   0   0  46    3.84   14.78
   0   0  47   40.71   15.37
   0   0  48  744.24   42.26
   0   0  49   37.41   16.37
   0   0  50  240.64   21.76
   0   0  51   17.57   17.15
   0   0  52   11.79   16.90
   0   0  53   12.68   17.81
   0  -1  -2    0.69    1.26
   0   1   2   -0.34    1.18
   0   1   3    0.06    1.38
   0  -1  -3   -0.67    1.58
   0   1   3    0.43    1.67
   0  -1  -3   -0.65    1.46
   0   1   3    0.56    1.25
   0   1  -3   -1.08    2.01
   0  -1   3   -0.17    1.35
   0  -1  -4  954.47   11.00
   0   1   4 1001.91   11.02
   0   1  -4 1012.35   11.15
   0  -1  -4  987.00   10.81
   0   1  -4  942.97   10.68
   0   1   4  931.76   10.73
   0   1   5    0.05    2.49
   0  -1   5    0.80    2.37
   0  -1  -5   -1.21    2.37
   0  -1  -5   -0.63    1.73
   0   1  -5   -0.98    2.36
   0  -1   5    0.72    2.92
   0   1  -5   -1.12    3.21
   0  -1  -5    1.38    2.66
   0  -1   6   35.73    3.43
   0   1   6   29.03    3.50
   0  -1  -6   33.76    3.15
   0  -1  -6   35.84    3.31
   0  -1   6   36.33    4.20
   0   1  -6   33.69    4.38
   0   1  -6   36.74    3.33
   0  -1   7   -1.04    4.25
   0   1  -7    3.15    4.42
   0   1  -7    0.82    3.20
   0  -1  -7   -0.28    3.10
   0   1   7   -1.15    3.37
   0  -1   7   -0.15    3.35
   0  -1   8 1149.89   55.37
   0   1  -8 1129.91   55.32
   0   1  -8 1149.40   54.86
   0  -1   8 1072.92   54.85
   0   1  -8 1162.10   55.12
   0   1   8 1128.75   55.15
   0  -1   8 1104.76   55.16
   0  -1  -8 1139.69   55.12
   0   1   9   -0.10    3.98
   0  -1   9    0.53    4.08
   0  -1   9   -0.27    2.22
   0   1  -9   -1.59    5.20
   0  -1   9    5.62    5.31
   0   1  -9    1.48    2.50
   0  -1  -9    0.22    3.96
   0   1  -9   -0.22    3.84
   0   1 -10  388.34   19.06
   0  -1  10  359.55   19.06
   0  -1  10  409.77   20.08
   0   1 -10  407.76   20.02
   0  -1 -10  392.91   19.58
   0   1  10  375.73   19.64
   0  -1  10  376.90   19.64
   0   1 -10  403.02   19.57
   0  -1 -11    1.88    4.48
   0   1 -11   -2.64    4.48
   0  -1  11    5.78    6.47
   0   1 -11    0.92    5.96
   0   1  11   -0.65    4.62
   0  -1  11    3.09    4.84
   0  -1  11    1.50    2.67
   0   1 -11    0.41    2.71
   0   1  11   -1.54    4.09
   0  -1  12  595.46   29.40
   0   1 -12  628.23   29.25
   0  -1 -12  585.79   28.87
   0  -1  12  538.76   29.00
   0   1  12  529.39   28.98
   0   1 -12  601.82   28.92
   0  -1  12  568.90   28.38
   0   1 -12  569.94   28.37
   0   1  12  583.12   28.75
   0   1 -13    4.70    4.92
   0  -1 -13    3.27    5.20
   0  -1  13   -1.50    6.81
   0   1 -13    5.75    6.16
   0  -1  13    2.94    5.27
   0   1  13    3.41    5.15
   0  -1  13    1.22    2.95
   0   1 -13    0.67    3.17
   0   1  13    1.49    4.41
   0   1 -14 1811.36   87.38
   0  -1  14 1755.63   87.51
   0  -1 -14 1798.82   87.16
   0  -1  14 1706.42   87.23
   0   1  14 1854.00   87.24
   0   1 -14 1817.55   87.15
   0  -1  14 1731.05   86.75
   0   1  14 1820.93   87.04
   0   1 -14 1755.25   86.75
   0  -1  15    0.28    7.05
   0   1 -15    2.02    6.54
   0  -1  15    0.50    5.45
   0   1  15    1.17    5.56
   0   1  15    3.10    4.64
   0  -1  15    2.34    3.25
   0   1 -15    2.90    3.40
   0   1 -15    5.43    5.12
   0  -1 -15   -0.74    5.04
   0  -1  16  225.42   13.87
   0   1 -16  234.77   13.24
   0  -1  16  224.91   12.68
   0   1  16  251.99   12.86
   0   1 -16  237.57   12.38
   0  -1 -16  245.81   12.51
   0  -1  16  195.09   11.43
   0   1  16  217.40   12.00
   0   1 -16  196.96   11.48
   0  -1 -17   -0.77    5.61
   0   1 -17    0.53    5.36
   0  -1  17    1.65    5.95
   0   1  17    1.58    5.95
   0   1 -17   -0.35    6.87
   0  -1  17    4.36    7.72
   0   1  17   -1.77    7.17
   0   1 -17    1.26    3.49
   0   1  17    2.13    4.73
   0  -1  17    0.60    3.36
   0  -1  18  195.66   11.66
   0   1 -18  190.20   11.37
   0  -1 -18  194.66   11.44
   0   1  18  203.16   11.69
   0   1  18  184.85   10.42
   0  -1  18  206.79   13.15
   0   1  18  190.89   12.78
   0   1 -18  185.75   12.22
   0   1 -18  194.06   10.30
   0   1  18  197.31   10.92
   0  -1  18  174.50   10.26
   0  -1  19   -0.71    3.73
   0   1  19    3.78    4.79
   0  -1 -19    2.57    5.67
   0   1 -19    3.73    5.64
   0  -1  19   -1.57    6.07
   0   1  19    2.42    6.22
   0   1 -19    2.35    7.00
   0  -1  19   -1.60    8.00
   0   1  19   -0.79    8.00
   0   1  19   -1.43    3.83
   0   1 -19   -0.25    3.81
   0   1  20  298.14   15.73
   0  -1  20  290.44   15.68
   0   1 -20  304.95   15.42
   0  -1 -20  281.09   15.26
   0   1  20  250.58   14.41
   0  -1  20  296.81   16.72
   0   1  20  285.17   16.55
   0   1  20  277.90   14.92
   0   1 -20  270.63   14.37
   0  -1  20  261.68   14.33
   0  -1  21    1.14    3.84
   0   1  21    1.71    4.51
   0   1  21   -3.32    6.48
   0  -1  21   -2.86    6.47
   0  -1 -21   -1.82    5.99
   0   1 -21   -0.29    5.88
   0   1  21    0.39    8.20
   0  -1  21   -2.87    8.09
   0   1  21   -1.97    4.01
   0   1 -21   -1.50    3.97
   0   1 -22    9.80    5.63
   0  -1 -22    6.16    5.87
   0   1  22    1.55    8.50
   0  -1  22    3.44    8.65
   0   1  22    7.31    6.45
   0  -1  22   12.18    6.64
   0  -1  22    2.19    3.86
   0   1  22    5.75    4.74
   0   1  22    3.84    4.00
   0   1 -23    4.43    6.08
   0  -1 -23    4.13    5.85
   0  -1  23    3.50    6.35
   0   1  23    0.35    6.48
   0  -1  23   -2.30    8.52
   0   1  23    9.01    9.16
   0   1  23    0.55    4.02
   0   1  23    0.13    4.78
   0  -1  23    2.47    3.96
   0   1 -24  366.10   19.59
   0  -1 -24  371.10   19.61
   0  -1  24  373.20   19.84
   0   1  24  394.77   19.89
   0   1  24  336.47   18.66
   0  -1  24  402.26   21.02
   0   1  24  378.92   20.97
   0   1  24  358.08   19.05
   0  -1  24  346.77   18.55
   0  -1  25    0.36    8.79
   0   1  25    6.12    8.99
   0   1  25   -0.95    6.43
   0  -1  25    2.00    6.78
   0  -1  25    0.90    3.48
   0   1  25    4.57    4.27
   0   1 -25    5.50    6.06
   0  -1 -25    0.52    6.27
   0  -1  25    1.26    3.91
   0   1  25   -3.00    4.92
   0   1  26    2.17    4.20
   0   1  26    0.88    9.23
   0  -1  26    3.38    8.91
   0   1  26    0.99    6.89
   0  -1  26   -3.56    6.73
   0  -1  26    0.34    3.66
   0  -1 -26    3.24    6.30
   0   1 -26   -2.95    6.19
   0   1  26    1.34    5.08
   0  -1  26   -1.31    4.01
   0   1  27    0.23    4.26
   0  -1  27    0.65    9.36
   0   1  27    2.10    9.23
   0  -1  27   -1.96    7.18
   0   1  27    0.10    6.95
   0  -1  27   -0.57    3.65
   0   1 -27   -5.38    6.31
   0  -1 -27   -0.93    6.38
   0   1  27   -0.51    5.10
   0  -1  27    0.55    4.06
   0   1  28    6.98    4.28
   0   1  28    3.84    9.40
   0  -1  28    7.73    9.52
   0  -1  28    6.31    7.54
   0   1  28    4.59    7.14
   0  -1  28    6.70    3.75
   0  -1 -28    8.72    6.68
   0   1 -28    1.54    6.64
   0  -1  28    5.64    4.12
   0   1  28    6.84    5.27
   0   1  29    2.14    4.16
   0   1  29   14.25    9.90
   0  -1  29    4.09    9.67
   0  -1  29   -1.89    7.35
   0   1  29    1.66    7.39
   0  -1  29    3.88    3.73
   0  -1 -29    2.11    6.77
   0   1 -29    1.50    6.56
   0   1  29    1.98    5.19
   0  -1  29    2.05    4.18
   0   1  30   47.54    5.23
   0  -1  30   63.53   10.62
   0   1  30   46.24   10.77
   0   1  30   55.23    8.39
   0  -1  30   48.44    8.55
   0  -1  30   46.91    4.79
   0   1 -30   41.94    7.45
   0  -1 -30   50.29    7.99
   0  -1  30   47.46    5.75
   0   1  30   47.66    6.60
   0   1  31    3.12    5.80
   0  -1  31    4.97    4.62
   0   1  31   -1.91    7.67
   0  -1  31    7.41    7.95
   0  -1  31    0.63    3.77
   0  -1  31    4.54   10.37
   0   1  31    4.16   10.79
   0   1  31    4.70    4.33
   0   1 -31    6.27    7.09
   0  -1 -31   -0.96    7.33
   0  -1  32  153.77   11.79
   0   1  32  163.34   11.79
   0  -1  32  124.56    8.26
   0   1  32  137.17    8.75
   0  -1  32  143.15   13.57
   0   1  32  174.75   14.08
   0   1  32  153.65    9.55
   0  -1  32  133.69    8.76
   0  -1 -32  140.95   10.84
   0   1 -32  140.90   10.70
   0  -1  33    5.45    4.67
   0   1  33    9.69    8.24
   0  -1  33    1.79    8.44
   0  -1  33    0.31    3.81
   0   1  33    2.23    4.44
   0  -1  33   -6.49   10.37
   0   1  33   -0.50   10.78
   0   1  33    2.34    5.56
   0   1 -33    1.81    7.39
   0  -1 -33    0.11    7.33
   0  -1  34    1.47    4.80
   0  -1  34   -3.31    8.69
   0  -1  34    2.72    3.99
   0   1  34    1.59    4.54
   0  -1  34   -2.69   11.28
   0   1  34    4.26   11.28
   0   1  34    4.84    5.79
   0  -1 -34   -1.52    8.14
   0   1 -34   -3.96    7.53
   0  -1  35    4.65    4.88
   0   1  35   -0.96    8.57
   0   1  35   -0.21    4.62
   0  -1  35    2.41    3.95
   0   1  35   -0.70   11.68
   0  -1  35    6.42   11.15
   0   1  35   -0.09    5.75
   0   1 -35    0.36    7.49
   0  -1 -35   -5.31    8.21
   0   1  36   65.37    9.67
   0  -1  36   62.54    5.54
   0   1  36   59.30    6.07
   0   1  36   69.64   12.84
   0  -1  36   73.28   12.28
   0   1  36   62.45    6.94
   0  -1  36   65.84    6.33
   0  -1 -36   74.76    9.73
   0   1 -36   58.23    8.67
   0  -1  37    0.85    5.18
   0   1  37    3.94    9.22
   0   1  37    1.61    4.78
   0  -1  37    5.20    4.23
   0   1  37  -15.91   12.46
   0  -1  37    8.88   11.50
   0   1  37    2.32    6.00
   0  -1 -37    4.21    8.49
   0   1 -37   -1.78    8.03
   0  -1  38   20.82    5.41
   0   1  38   20.39    9.47
   0   1  38   16.07    5.07
   0   1  38   13.72   12.45
   0  -1  38   17.92   12.23
   0   1  38   20.11    6.38
   0  -1 -38   15.11    9.33
   0   1 -38   14.78    8.30
   0  -1  39    8.63    5.41
   0   1  39    1.80   12.86
   0  -1  39    0.79   12.67
   0   1  39    1.23    9.21
   0  -1 -39   -2.16    8.87
   0   1 -39   -1.08    8.17
   0   1  39   -1.65    6.30
   0  -1  40    8.93   13.01
   0   1  40   -4.93   12.68
   0  -1  40    0.41    5.31
   0   1 -40    3.46    8.68
   0  -1 -40   -9.72    8.77
   0   1  40   -2.32    6.58
   0  -1  41    4.95    5.79
   0   1  41    7.41   12.95
   0  -1  41   -0.84   12.88
   0   1  41    2.16    6.61
   0   1  42   39.42   13.89
   0  -1  42   37.65   13.70
   0   1  42   31.82    6.92
   0   1  43    6.72   13.96
   0  -1  43    2.44   13.47
   0   1  43   -4.66    6.63
   0  -1  44   16.26   14.06
   0   1  44   17.75   14.49
   0   1  45   13.27   14.57
   0  -1  45   16.69   14.76
   0   1  46   43.05   15.40
   0  -1  46   42.14   15.56
   0  -1  47   -8.94   16.01
   0   1  47    9.21   15.12
   0   1  48    4.08   15.75
   0  -1  48    7.68   15.61
   0  -1  49   -6.55   15.82
   0   1  49   -1.31   15.99
   0   1  50   -0.27   16.39
   0  -1  50   -5.08   16.36
   0   1  51    3.02   17.10
   0  -1  51  -10.09   17.11
   0  -1  52    0.56   16.92
   0   1  52    5.61   17.40
   0   1  53  -10.92   17.55
   0  -1  53   -6.26   17.40
   0   2   0 7663.84   18.64
   0   2   0 8028.93   17.79
   0  -2   1    0.90    2.65
   0   2  -1    3.69    2.48
   0   2   1    2.00    2.55
   0  -2  -1    2.30    2.15
   0  -2   1   -0.54    1.66
   0   2  -1   -0.09    3.08
   0   2   2  941.79   43.76
   0   2  -2  874.40   43.66
   0  -2  -2  908.07   43.76
   0   2  -2  871.00   43.81
   0  -2   2  870.27   43.79
   0   2   3    0.67    3.03
   0  -2  -3   -0.52    3.15
   0   2  -3    3.07    3.47
   0  -2   3   -0.51    3.22
   0  -2  -3    1.40    2.80
   0   2   3   -0.42    2.88
   0   2   4 1933.37   94.63
   0   2  -4 1876.28   94.63
   0  -2  -4 2014.66   94.85
   0   2   4 1966.43   94.84
   0   2  -4 1817.92   94.63
   0  -2   4 1978.55   94.85
   0   2  -4 1992.89   94.85
   0  -2  -4 2003.40   94.81
   0   2   4 2073.15   94.80
   0  -2  -5    2.97    3.30
   0   2   5    4.34    3.44
   0   2   5    3.46    2.82
   0   2   5    2.21    3.78
   0   2  -5    1.18    2.04
   0  -2  -5    1.64    3.46
   0  -2   5    3.32    4.06
   0   2  -5    2.68    4.03
   0   2  -5    4.77    2.72
   0   2   6 6419.63  294.33
   0  -2  -6 6251.30  294.31
   0   2  -6 5886.57  294.15
   0   2   6 5974.47  294.17
   0   2  -6 6258.99  294.32
   0  -2   6 6178.04  294.33
   0   2  -6 5760.57  294.07
   0  -2  -6 6217.07  294.25
   0   2   6 5920.24  294.25
   0   2  -7    4.17    3.34
   0  -2  -7    2.39    3.81
   0  -2   7    2.57    2.23
   0  -2  -7    3.45    4.06
   0   2   7    2.60    3.71
   0   2  -7   -0.62    4.95
   0  -2   7    2.30    4.65
   0   2   7    1.82    4.41
   0   2  -8   55.03    4.78
   0   2  -8   44.32    3.72
   0  -2   8   48.19    3.71
   0   2   8   64.38    5.50
   0  -2  -8   59.56    5.20
   0   2  -8   61.61    6.02
   0  -2   8   49.86    5.83
   0   2   8   63.33    4.97
   0  -2  -8   71.85    5.11
   0   2  -9    1.42    3.92
   0  -2   9   -0.77    2.45
   0   2  -9    6.91    2.76
   0  -2  -9    0.75    4.41
   0   2   9    0.16    4.33
   0   2  -9    1.71    5.39
   0  -2  -9   -0.16    4.75
   0  -2   9    1.23    5.41
   0  -2  10 3368.78  169.16
   0  -2 -10 3459.87  169.55
   0   2 -10 3438.30  169.41
   0   2  10 3434.34  169.46
   0   2 -10 3458.40  169.62
   0  -2  10 3477.59  169.64
   0   2 -10 3570.78  169.17
   0  -2 -10 3592.29  169.44
   0  -2  11    4.29    2.61
   0   2 -11    1.71    2.77
   0   2 -11    2.19    4.46
   0   2  11    0.08    4.92
   0  -2 -11    0.92    4.39
   0  -2  11    1.90    6.24
   0  -2 -11    7.99    4.89
   0   2 -11    0.36    6.03
   0  -2 -12  883.97   43.46
   0  -2  12  885.57   43.73
   0   2 -12  867.41   43.64
   0  -2  12  841.95   42.87
   0   2 -12  893.84   42.87
   0   2 -12  882.55   43.29
   0   2  12  886.66   43.42
   0   2 -13    0.50    2.96
   0   2  13    0.48    5.31
   0  -2  13   -0.66    2.77
   0  -2 -13   -0.48    5.32
   0  -2  13   -5.59    7.14
   0   2 -13   -1.76    6.40
   0   2  13    1.56    5.19
   0   2 -13    1.22    4.98
   0   2 -14 2058.06  103.22
   0   2  14 2116.88  103.31
   0  -2  14 2056.58  102.83
   0   2 -14 2195.67  103.51
   0  -2  14 2249.22  103.65
   0   2  14 2159.74  103.34
   0   2 -14 2088.92  102.82
   0   2 -15    4.53    3.13
   0   2  15    5.55    5.69
   0  -2  15    3.93    3.11
   0   2 -15    3.94    6.74
   0  -2  15    7.35    7.49
   0   2  15    4.39    5.08
   0   2 -15    8.29    5.26
   0   2  16 2603.92  124.93
   0   2 -16 2457.33  124.80
   0  -2  16 2495.01  124.37
   0   2 -16 2645.53  125.12
   0  -2  16 2690.18  125.29
   0   2  16 2649.50  124.90
   0   2 -16 2515.97  124.36
   0   2 -17    2.62    3.03
   0   2  17    3.35    6.01
   0  -2  17    1.72    3.28
   0   2 -17    9.22    7.15
   0  -2  17    4.57    7.32
   0   2  17   -0.31    5.18
   0   2 -17    7.88    5.48
   0  -2  18  674.65   34.43
   0   2 -18  665.64   34.19
   0  -2  18  651.46   32.94
   0   2  18  676.26   33.59
   0   2 -18  651.13   32.90
   0   2 -18  683.83   33.65
   0   2  18  712.02   33.86
   0   2 -19   -0.15    3.33
   0   2  19   -0.93    6.08
   0  -2  19    0.13    3.46
   0   2 -19   -1.41    7.26
   0  -2  19   -1.00    8.01
   0   2  19   -1.77    5.38
   0   2 -19    3.25    5.57
   0  -2  20  719.54   35.08
   0   2 -20  689.22   34.61
   0  -2  20  668.54   33.44
   0   2 -20  678.12   33.40
   0   2  20  660.45   34.09
   0   2  20  679.99   34.33
   0   2 -20  658.56   34.09
   0   2  21   10.76    6.23
   0  -2  21    5.62    3.67
   0   2 -21    4.48    7.45
   0  -2  21    4.73    8.40
   0   2 -21   12.13    6.09
   0   2  21    2.12    5.42
   0   2 -21    4.74    3.52
   0   2  22 1222.41   59.26
   0   2 -22 1146.55   59.02
   0  -2  22 1202.35   59.67
   0   2 -22 1154.97   59.39
   0   2  22 1255.47   59.01
   0   2 -22 1181.81   58.34
   0  -2  22 1177.58   58.36
   0   2  23   -0.38    5.59
   0  -2  23    2.48    3.73
   0   2  23   12.05    7.10
   0  -2  23    5.21    8.41
   0   2 -23    8.04    7.46
   0   2 -23    3.88    3.65
   0   2 -23    7.17    6.04
   0   2 -24  313.35   17.09
   0   2  24  323.48   17.51
   0   2  24  286.76   16.24
   0   2 -24  308.97   17.77
   0  -2  24  302.52   18.47
   0   2  24  342.41   18.63
   0   2  24  319.67   16.91
   0   2 -24  304.61   15.92
   0  -2  24  307.95   15.89
   0   2  25    4.47    5.52
   0  -2  25    1.70    3.67
   0   2  25    1.70    6.64
   0   2  25    3.62    4.46
   0  -2  25    3.75    8.45
   0   2 -25    2.08    7.62
   0   2  25    9.88    8.64
   0   2 -25    0.54    3.90
   0   2 -25    1.20    5.97
   0   2  26   26.54    6.00
   0  -2  26   31.00    4.23
   0   2  26   23.13    7.26
   0   2  26   36.89    4.88
   0  -2  26   27.78    9.45
   0   2  26   22.94    9.56
   0   2 -26   27.28    4.39
   0   2 -26   24.68    6.45
   0  -2  27   13.37    4.18
   0   2  27   18.55    7.63
   0   2  27   14.19    4.71
   0   2  27   10.43    9.33
   0  -2  27   16.84    9.68
   0   2  27   13.67    5.84
   0   2 -27   20.82    7.13
   0   2 -28 1645.66   80.37
   0   2  28 1709.07   80.66
   0   2  28 1529.73   79.85
   0  -2  28 1695.95   81.24
   0   2  28 1664.54   81.22
   0   2  28 1657.30   80.23
   0  -2  28 1594.41   79.57
   0   2  29    9.83    6.09
   0  -2  29   10.21    4.27
   0   2  29   21.82    7.75
   0  -2  29    9.94    3.67
   0  -2  29    9.95    9.94
   0   2  29    9.80    9.75
   0   2  29   13.94    4.91
   0   2 -29   24.34    7.12
   0   2  30    3.12    6.67
   0  -2  30    1.98    4.65
   0   2  30    0.11    7.77
   0  -2  30    3.94    3.50
   0  -2  30    6.34    9.95
   0   2  30    3.70   10.17
   0   2  30    5.99    4.68
   0   2 -30    0.41    6.76
   0   2  31    6.68    6.24
   0  -2  31   18.42    4.78
   0   2  31   24.88    8.10
   0  -2  31   13.29    3.78
   0   2  31   19.57   10.83
   0  -2  31   29.04   11.20
   0   2  31   17.42    4.86
   0   2 -31   32.14    7.45
   0  -2  32 1599.01   78.29
   0   2  32 1679.10   79.54
   0   2  32 1535.33   78.55
   0  -2  32 1509.82   78.11
   0  -2  32 1691.58   80.32
   0   2  32 1779.66   80.36
   0   2 -32 1589.14   79.19
   0   2  32 1670.81   79.01
   0   2  33   18.18    6.81
   0  -2  33   26.68    5.08
   0   2  33   45.91    8.93
   0  -2  33   24.24    4.15
   0   2  33   37.91   11.54
   0  -2  33   14.32   10.94
   0   2 -33   28.03    7.80
   0   2  33   26.68    5.22
   0  -2  34  434.43   21.55
   0   2  34  488.69   23.80
   0  -2  34  377.83   21.17
   0   2  34  389.26   21.78
   0   2  34  495.49   25.35
   0  -2  34  444.24   25.12
   0   2 -34  441.08   23.02
   0   2  34  440.45   22.52
   0  -2  35    3.47    4.70
   0   2  35    4.52    8.75
   0  -2  35    7.18    3.79
   0   2  35    7.18    5.00
   0  -2  35   11.12   11.93
   0   2  35    5.92   11.38
   0   2 -35    3.71    7.70
   0   2  35    2.22    6.50
   0  -2  36  184.63   10.61
   0   2  36  178.17   13.55
   0  -2  36  176.89   10.02
   0   2  36  169.79   10.78
   0   2  36  183.09   16.04
   0  -2  36  205.77   16.09
   0   2 -36  160.71   12.55
   0   2  36  190.78   11.84
   0  -2  37   19.19    5.22
   0   2  37   27.66    9.23
   0   2  37   14.90    5.35
   0  -2  37   15.56    4.11
   0   2  37   27.36   12.28
   0  -2  37   20.84   12.47
   0   2 -37   23.37    8.50
   0   2  37   11.69    6.90
   0  -2  38  591.26   30.27
   0   2  38  627.56   32.33
   0   2  38  552.51   30.51
   0  -2  38  672.84   34.15
   0   2  38  690.28   34.22
   0   2 -38  579.50   31.73
   0   2  38  614.13   31.17
   0  -2  39   18.64    5.30
   0   2  39   22.96   13.17
   0  -2  39   10.62   12.95
   0   2 -39   18.28    8.69
   0   2  39   23.89   10.11
   0   2  39   19.45    7.00
   0   2  40  250.25   18.40
   0  -2  40  226.13   17.99
   0   2 -40  214.99   14.59
   0   2  40  213.30   13.53
   0  -2  40  199.59   12.15
   0   2  41    6.88    7.24
   0   2  41    1.71   13.22
   0  -2  41   14.39   13.13
   0   2  42  203.30   13.60
   0   2  42  219.33   18.75
   0  -2  42  235.70   18.61
   0   2  43   23.76    7.59
   0  -2  43   38.72   14.21
   0   2  43   20.60   14.08
   0  -2  44  667.79   38.02
   0   2  44  673.66   38.12
   0   2  45    7.90   14.98
   0  -2  45   23.65   14.96
   0  -2  46   10.56   14.47
   0   2  46   23.36   15.50
   0  -2  47   17.94   15.00
   0   2  47    7.82   15.28
   0   2  48  487.31   30.41
   0  -2  48  454.64   30.02
   0   2  49   36.09   16.55
   0  -2  49   48.92   16.86
   0  -2  50  405.47   28.77
   0   2  50  443.04   29.06
   0  -2  51   24.53   16.38
   0   2  51    9.19   17.12
   0  -2  52   12.95   16.61
   0   2  52   28.43   17.75
   0   2  53   20.33   18.34
   0   3   0    0.79    3.79
   0  -3   0    1.44    3.45
   0   3   0    1.32    2.51
   0   3   0    1.44    4.40
   0   3   1    3.03    3.52
   0   3  -1    2.65    3.38
   0  -3  -1   -0.18    3.64
   0   3  -1    1.49    2.51
   0  -3   1   -4.09    4.57
   0   3  -1   -1.19    4.52
   0   3   2 1006.23   48.86
   0   3  -2  979.04   48.77
   0  -3  -2 1026.41   48.88
   0  -3   2  936.04   48.54
   0   3  -2 1083.56   48.95
   0  -3   2 1035.35   49.00
   0   3   3    2.86    4.22
   0   3  -3    0.39    4.75
   0  -3   3    0.44    4.75
   0   3  -3    3.71    2.99
   0  -3  -3   -0.03    4.04
   0   3   3    0.81    3.98
   0  -3   3   -0.32    2.47
   0   3   4 1421.78   64.76
   0   3  -4 1371.14   64.32
   0  -3   4 1198.61   64.31
   0   3   4 1369.09   64.34
   0  -3  -4 1298.40   64.31
   0  -3   4 1376.83   64.78
   0   3  -4 1336.99   64.75
   0  -3  -4 1317.32   64.68
   0   3   4 1276.61   64.66
   0  -3  -5    0.84    4.60
   0   3   5    1.90    4.47
   0   3  -5    1.01    2.74
   0  -3  -5    0.50    2.69
   0   3   5    0.63    3.06
   0  -3   5   -2.75    5.27
   0   3  -5   -1.25    4.93
   0   3   5    0.64    4.19
   0  -3  -5    1.72    4.27
   0  -3  -6  431.41   21.79
   0   3   6  427.18   21.71
   0  -3  -6  445.31   21.65
   0   3   6  455.14   21.61
   0  -3   6  429.92   21.22
   0  -3  -6  402.53   21.16
   0   3  -6  432.27   21.19
   0   3   6  417.44   21.26
   0  -3   6  447.25   21.84
   0   3  -6  434.12   21.91
   0   3  -6  408.81   21.17
   0   3  -7   -0.97    3.26
   0  -3  -7    1.53    3.32
   0  -3  -7    0.74    4.77
   0   3  -7   -2.81    2.79
   0   3   7    2.06    4.93
   0  -3  -7    1.19    4.45
   0   3   7   -1.31    3.75
   0   3   7   -1.12    4.74
   0  -3   7    0.31    3.06
   0  -3   7    1.29    5.33
   0   3  -7   -2.68    5.44
   0  -3  -8    0.95    4.83
   0   3   8    6.81    4.85
   0  -3  -8    3.10    4.86
   0   3  -8    0.19    2.69
   0  -3  -8    4.58    3.53
   0   3  -8    9.54    3.70
   0   3  -8    6.91    5.64
   0  -3   8    7.36    5.80
   0   3   8    6.86    4.11
   0  -3   9    3.20    5.66
   0   3  -9   -1.73    5.67
   0  -3  -9   -2.15    3.82
   0   3  -9    0.22    3.82
   0   3  -9   -0.33    2.78
   0  -3  -9   -1.70    4.92
   0   3   9    0.46    4.13
   0  -3  -9   -1.21    4.92
   0   3   9    0.45    5.32
   0   3  10  418.22   19.75
   0  -3 -10  357.92   19.61
   0  -3  10  363.74   18.77
   0  -3 -10  380.06   19.15
   0   3  10  400.32   19.31
   0   3 -10  387.40   19.18
   0   3 -10  381.01   19.92
   0  -3  10  377.35   19.94
   0   3 -10  357.52   18.81
   0  -3 -10  380.21   19.46
   0  -3  11    2.99    6.17
   0   3 -11    3.53    4.44
   0  -3 -11    1.57    4.25
   0   3 -11   -0.46    3.06
   0  -3  11   -0.40    2.80
   0  -3 -11   -1.85    5.13
   0   3  11    0.96    4.85
   0  -3 -11   -0.05    4.94
   0   3 -11    2.67    6.31
   0   3  11    0.95    5.49
   0  -3  12   12.32    6.44
   0   3 -12   16.47    4.77
   0  -3 -12   18.62    4.63
   0   3 -12   17.17    3.43
   0  -3  12   13.31    3.06
   0  -3  12   10.79    4.98
   0   3  12   17.78    5.04
   0   3 -12   21.88    6.55
   0  -3 -12   14.66    5.03
   0   3  12   17.54    4.96
   0  -3  13    5.12    6.44
   0   3 -13   -1.43    4.73
   0  -3 -13    5.02    4.70
   0   3 -13    6.19    3.21
   0  -3  13    1.71    2.91
   0   3 -13    1.33    6.52
   0  -3 -13   -0.61    5.14
   0   3  13    2.61    4.65
   0   3  13    3.43    5.05
   0  -3  13    0.97    5.01
   0   3 -14 1679.75   82.43
   0  -3  14 1603.51   82.39
   0  -3  14 1610.68   82.88
   0  -3 -14 1715.76   82.82
   0   3 -14 1793.29   82.83
   0   3  14 1772.26   82.92
   0   3 -14 1781.46   83.18
   0  -3  14 1769.02   83.22
   0  -3 -14 1712.92   82.88
   0   3  14 1607.12   82.78
   0  -3 -15    5.44    4.91
   0   3 -15    3.95    4.89
   0   3 -15    2.23    3.22
   0  -3  15    3.36    3.19
   0   3 -15    4.03    6.81
   0   3  15    2.96    4.84
   0  -3  15    0.73    7.28
   0  -3  15    3.50    5.09
   0   3  15    0.83    5.52
   0   3 -16   12.04    3.30
   0  -3  16   10.41    3.23
   0  -3  16    9.30    5.38
   0   3  16   10.61    5.82
   0   3  16    9.74    4.82
   0   3 -16   10.53    7.18
   0   3 -16   13.79    5.23
   0  -3 -16   11.14    5.13
   0  -3  16    8.73    6.96
   0   3  17   -1.54    5.85
   0   3 -17   -3.03    3.10
   0  -3  17    2.79    3.16
   0   3  17    0.95    5.63
   0  -3  17    0.71    5.33
   0   3  17    6.96    4.76
   0   3 -17    6.20    7.19
   0  -3  17   -2.81    7.75
   0  -3 -17    2.51    4.95
   0   3 -17    1.39    5.34
   0   3  18   79.23    7.28
   0  -3  18   67.00    4.88
   0  -3  18   68.46    6.97
   0  -3 -18   76.74    6.69
   0   3  18   81.24    7.22
   0   3 -18   65.21    4.93
   0   3 -18   82.25    8.37
   0  -3  18   74.94    8.53
   0   3 -18   74.01    6.61
   0   3  19    0.55    5.85
   0  -3  19    2.45    3.20
   0   3  19    0.99    5.95
   0  -3  19    2.38    5.64
   0   3 -19   -0.99    3.18
   0   3 -19    0.26    7.26
   0  -3  19   -1.38    7.90
   0  -3 -19    0.20    5.17
   0   3 -19   -2.85    5.46
   0   3 -20  164.80    9.41
   0  -3  20  183.85   11.11
   0   3  20  189.47   11.32
   0  -3  20  171.40    9.48
   0   3 -20  182.03   12.16
   0  -3  20  175.33   12.36
   0   3  20  181.55   11.14
   0  -3 -20  177.34   10.67
   0   3 -20  181.41   10.98
   0   3 -21   -3.97    3.33
   0  -3  21    3.99    5.89
   0   3  21   -3.14    6.16
   0  -3  21   -2.01    3.26
   0   3 -21   -1.04    7.51
   0  -3  21    0.41    8.03
   0   3  21    0.74    5.85
   0   3 -21    1.80    5.65
   0  -3 -21    1.91    5.30
   0  -3  22   92.06    8.15
   0   3  22   94.37    8.20
   0  -3  22   89.55    5.85
   0  -3  22   95.75    9.97
   0   3 -22   91.57    9.32
   0   3  22   96.74    8.18
   0   3 -22   79.75    5.73
   0  -3 -22   92.44    7.68
   0   3 -22   96.98    7.78
   0   3 -23   -2.56    3.47
   0  -3  23   -0.09    6.24
   0   3  23    1.81    6.49
   0  -3  23   -0.87    3.47
   0  -3  23    2.80    8.24
   0   3 -23    3.48    7.63
   0   3  23   -3.38    6.09
   0  -3 -23    2.58    5.60
   0   3 -23    2.12    5.85
   0  -3  24  383.66   20.40
   0   3  24  389.39   20.54
   0  -3  24  369.62   19.12
   0   3 -24  387.45   21.12
   0  -3  24  413.85   21.69
   0   3  24  375.17   20.20
   0   3 -24  368.93   19.08
   0  -3 -24  372.12   20.22
   0   3 -24  381.56   20.21
   0   3  25    2.17    6.48
   0  -3  25    1.05    6.44
   0  -3  25    3.54    3.58
   0   3 -25    1.53    8.00
   0  -3  25    3.91    8.91
   0   3 -25   -0.43    6.00
   0  -3 -25    3.58    6.02
   0   3  25    3.59    5.93
   0   3 -25   -0.77    3.54
   0   3  26   67.39    7.22
   0   3  26   59.50    7.96
   0  -3  26   59.79    7.30
   0  -3  26   59.57    5.05
   0  -3  26   62.60    9.81
   0   3 -26   63.71    5.05
   0  -3 -26   66.07    7.22
   0   3 -26   53.08    7.26
   0   3  27   -3.69    6.23
   0  -3  27   -3.77    3.73
   0  -3  27   -0.13    9.09
   0  -3  27    1.55    6.53
   0   3  27    0.61    6.95
   0   3 -27   -1.54    3.78
   0   3 -27   -1.11    6.36
   0  -3 -27    0.38    5.70
   0  -3  28  178.75   10.17
   0   3  28  197.83   12.52
   0  -3  28  197.62   12.32
   0  -3  28  205.88   14.21
   0   3 -28  168.10   10.17
   0   3  28  182.80   11.76
   0  -3 -28  183.38   11.75
   0   3 -28  189.96   12.07
   0   3  29   -0.71    6.78
   0  -3  29   10.64    4.63
   0   3  29    5.20    7.54
   0  -3  29    9.50    7.56
   0   3  29    7.10    4.77
   0  -3  29    0.86    9.79
   0   3  29    0.86    9.50
   0   3 -29    1.17    4.29
   0   3 -29    9.69    6.81
   0  -3 -29    1.72    7.03
   0  -3  30  611.73   31.07
   0   3  30  655.44   32.65
   0  -3  30  670.40   32.50
   0   3  30  578.55   31.52
   0   3  30  676.62   33.81
   0  -3  30  636.44   33.74
   0   3  30  622.85   32.24
   0  -3 -30  603.14   32.14
   0   3 -30  628.77   32.22
   0  -3  31    5.50    4.20
   0   3  31   12.95    7.82
   0  -3  31    4.80    7.37
   0   3  31    8.80    4.94
   0  -3  31    1.85   10.12
   0   3  31    0.77   10.14
   0  -3 -31    9.38    6.91
   0   3 -31    8.46    6.98
   0   3  31   -0.32    6.74
   0   3  32   41.38    7.29
   0  -3  32   38.61    4.87
   0  -3  32   47.85    8.09
   0   3  32   58.92    8.95
   0   3  32   41.79    5.65
   0   3  32   46.95   11.11
   0  -3  32   53.11   10.92
   0  -3  32   38.12    4.14
   0   3 -32   46.45    7.45
   0  -3 -32   49.96    7.32
   0   3  33    0.89    6.98
   0  -3  33    2.36    4.26
   0  -3  33    7.12    7.73
   0   3  33    6.42    8.27
   0   3  33   -0.25    5.07
   0   3  33   -0.17   11.26
   0  -3  33    0.33   10.60
   0  -3  33    2.60    3.46
   0  -3 -33    6.30    6.94
   0   3 -33    1.80    7.31
   0  -3  34  357.05   18.07
   0   3  34  383.37   20.45
   0  -3  34  372.51   20.15
   0  -3  34  306.56   17.72
   0   3  34  326.78   18.60
   0   3  34  409.15   22.23
   0  -3  34  388.55   21.96
   0   3 -34  373.44   19.80
   0  -3 -34  361.98   19.67
   0   3  34  375.48   19.73
   0   3  35    1.86    7.14
   0  -3  35   11.93    4.63
   0   3  35    3.69    8.61
   0  -3  35   19.84    7.96
   0  -3  35    3.78    3.53
   0  -3  35   -2.11   11.07
   0   3  35   13.29   11.49
   0   3  35   10.29    5.35
   0   3 -35    5.25    7.66
   0  -3 -35   12.98    7.09
   0  -3  36  102.67    7.00
   0   3  36  116.29   10.74
   0  -3  36  109.87   10.15
   0   3  36   86.66    7.63
   0  -3  36   83.08    6.18
   0  -3  36  104.23   13.15
   0   3  36  118.75   13.64
   0   3  36   95.50    9.39
   0   3 -36  117.74   10.10
   0  -3 -36  107.51    9.49
   0  -3  37    2.47    4.64
   0  -3  37    5.12    8.42
   0   3  37    1.89    8.96
   0   3  37    3.82    5.25
   0  -3  37    3.92   11.80
   0   3  37    4.25   12.70
   0   3  37   -2.88    7.42
   0  -3 -37    4.25    7.79
   0   3 -37    4.06    8.07
   0  -3  38   -1.16    4.62
   0  -3  38    3.31    8.51
   0   3  38    2.84    8.87
   0   3  38    5.72    7.57
   0  -3  38    5.00   12.02
   0   3  38   13.21   12.67
   0  -3 -38   -1.19    7.61
   0   3 -38   -2.22    8.07
   0   3  38    1.85    5.35
   0   3  39    8.31    9.41
   0  -3  39    1.39    8.51
   0   3  39    1.03   12.61
   0  -3  39    6.73   12.11
   0   3 -39   -6.05    8.29
   0  -3 -39   -5.58    7.74
   0   3  39   -4.54    7.35
   0   3  39    2.82    5.43
   0   3  40   -0.12    7.56
   0  -3  40   -4.28   12.91
   0   3  40    8.08   13.49
   0   3 -40   -0.97    8.58
   0  -3 -40    1.96    7.83
   0   3  41    8.91    7.99
   0   3  41    0.22   13.98
   0  -3  41  -12.58   13.14
   0   3  42    4.05    7.91
   0   3  42   -7.90   14.31
   0  -3  42  -14.86   13.36
   0   3  43    7.14    7.96
   0  -3  43   10.19   13.34
   0   3  43  -10.19   14.88
   0   3  44    4.62    8.05
   0  -3  44   -1.82   14.20
   0   3  44   -0.95   15.23
   0  -3  45    7.23   14.40
   0   3  45   19.44   15.19
   0  -3  46   57.06   15.35
   0   3  46   67.92   15.85
   0  -3  47   -5.63   14.99
   0   3  47    6.65   15.65
   0  -3  48    3.01   15.07
   0   3  48  -18.61   16.36
   0  -3  49    5.13   15.53
   0   3  49   14.00   16.87
   0  -3  50   -3.93   16.27
   0   3  50   11.57   17.32
   0  -3  51    5.36   16.27
   0   3  51    9.03   17.25
   0  -3  52   -7.67   16.68
   0   3  52   33.47   18.17
   0   4   0 7119.34  348.47
   0   4   0 7280.40  348.56
   0   4   0 7120.52  348.20
   0   4   1    6.28    4.73
   0  -4  -1    1.92    4.51
   0   4  -1    3.42    4.68
   0   4  -1   -2.89    5.37
   0   4  -1   -6.52    3.08
   0   4   2 4355.21  217.69
   0  -4  -2 4486.24  217.73
   0   4  -2 4375.31  217.63
   0  -4   2 4550.33  217.83
   0   4  -2 4549.21  217.77
   0  -4   2 4488.19  217.40
   0   4  -3   14.56    4.13
   0  -4  -3    6.21    4.87
   0   4   3    6.05    4.84
   0   4  -3    4.01    5.59
   0  -4   3    5.91    5.62
   0  -4   3   -0.42    3.11
   0  -4   4 1091.48   53.32
   0   4   4  995.22   53.69
   0   4  -4 1080.78   53.50
   0  -4  -4 1039.55   53.74
   0   4   4 1017.09   53.19
   0  -4   4 1111.53   53.19
   0   4   4 1108.55   53.83
   0   4  -4 1091.56   53.83
   0  -4   4 1146.12   53.94
   0   4  -4 1182.04   53.18
   0  -4  -4 1070.83   53.17
   0  -4   5    9.30    4.02
   0   4   5   13.25    5.07
   0  -4  -5    9.41    5.16
   0   4   5    9.93    2.92
   0  -4   5   10.33    2.75
   0   4   5   11.84    5.44
   0   4  -5    2.33    5.58
   0  -4   5    3.76    5.73
   0  -4  -5   11.00    2.72
   0   4  -5   13.83    2.81
   0   4   6 3458.20  158.41
   0  -4  -6 3491.47  158.44
   0  -4   6 3402.73  158.19
   0  -4   6 3051.12  158.00
   0   4   6 3072.11  158.01
   0   4   6 3454.31  158.50
   0   4  -6 3439.34  158.48
   0  -4   6 3251.22  158.49
   0  -4  -6 3186.63  157.99
   0   4  -6 3220.56  157.99
   0  -4   7    7.49    3.67
   0  -4  -7    6.60    5.20
   0   4   7    7.00    5.25
   0  -4   7    5.35    3.30
   0   4   7    6.58    3.51
   0   4  -7   -9.47    3.48
   0   4   7    7.34    5.56
   0   4  -7    8.58    6.06
   0  -4   7    6.82    5.93
   0  -4  -7    8.44    3.30
   0   4  -7   10.38    3.43
   0   4  -8  736.48   38.92
   0   4   8  853.09   39.54
   0   4  -8  798.73   38.95
   0  -4  -8  835.55   38.95
   0   4   8  804.14   38.99
   0   4  -8  828.41   39.62
   0  -4  -8  777.35   39.43
   0  -4   8  745.82   39.00
   0   4   8  760.69   39.37
   0  -4   8  809.41   39.61
   0   4  -9   -0.43    4.05
   0  -4  -9    2.54    3.73
   0   4  -9   -1.04    6.03
   0  -4   9    1.12    6.12
   0   4  -9   -4.03    3.13
   0   4   9   -0.06    5.74
   0   4   9    1.75    3.86
   0  -4   9    1.37    3.52
   0  -4  -9    1.58    5.26
   0   4 -10 2015.89   99.46
   0   4  10 1936.25   99.98
   0   4 -10 2145.87  100.01
   0  -4  10 2159.01  100.07
   0   4  10 2019.19   99.59
   0   4 -10 2050.73   99.53
   0  -4 -10 2058.89   99.55
   0  -4  10 2040.88   99.48
   0  -4 -10 1926.73   99.85
   0  -4  11    7.30    6.24
   0   4 -11    5.37    6.35
   0  -4 -11   11.59    4.33
   0   4 -11   11.98    4.23
   0   4 -11    7.59    3.02
   0   4  11   11.31    4.71
   0   4  11    7.88    5.95
   0  -4  11    6.92    3.70
   0  -4 -11    8.11    5.27
   0   4 -12 1507.21   77.86
   0   4  12 1757.34   78.52
   0   4 -12 1609.07   78.52
   0  -4  12 1637.81   78.59
   0  -4 -12 1730.00   78.38
   0   4  12 1562.76   78.09
   0   4 -12 1529.96   78.00
   0  -4 -12 1575.68   78.03
   0  -4 -13   -0.51    4.26
   0   4 -13    2.03    4.69
   0   4 -13   -4.44    3.34
   0   4  13    1.90    4.71
   0  -4  13   -1.65    6.60
   0   4  13    4.06    5.93
   0   4 -13   -1.47    6.66
   0  -4 -13    0.60    5.64
   0   4  13    0.17    5.23
   0   4 -14  341.57   18.53
   0  -4  14  339.20   18.46
   0   4  14  341.91   18.22
   0  -4 -14  348.99   17.93
   0   4  14  322.85   17.73
   0  -4 -14  319.73   17.39
   0   4 -14  340.41   17.47
   0   4  14  297.80   17.55
   0   4 -14  349.46   16.95
   0   4 -15   22.88    5.07
   0   4 -15   20.71    3.68
   0  -4 -15   26.16    5.25
   0  -4  15   25.94    5.65
   0   4  15   18.89    5.69
   0  -4  15   18.47    7.18
   0   4 -15   19.36    7.51
   0   4  15   23.06    5.51
   0  -4 -15   13.12    6.00
   0   4 -16 5736.07  278.81
   0  -4 -16 5836.23  279.28
   0   4  16 5855.42  279.23
   0  -4  16 5317.56  279.20
   0  -4 -16 5819.14  279.15
   0   4 -16 5911.55  279.52
   0  -4  16 5800.99  279.57
   0   4  16 5626.73  279.21
   0   4 -16 5688.44  279.10
   0  -4  17   24.85    7.98
   0  -4 -17   13.47    5.16
   0   4 -17   33.46    5.56
   0   4 -17   22.61    3.81
   0  -4  17   22.30    3.81
   0  -4  17   23.47    5.66
   0   4  17   13.59    5.93
   0   4 -17   23.27    7.48
   0  -4 -17   11.17    6.10
   0   4  17   12.49    5.40
   0  -4 -18   13.23    5.15
   0   4 -18   13.08    5.30
   0   4 -18   12.77    3.42
   0  -4  18    6.04    3.38
   0  -4  18   14.33    5.53
   0   4  18    7.52    5.82
   0   4 -18   12.41    7.37
   0   4  18    9.70    5.36
   0  -4  18   10.01    7.47
   0   4 -19    1.12    3.41
   0  -4 -19    4.16    5.37
   0   4 -19    5.31    5.24
   0  -4  19    2.83    3.30
   0   4 -19    4.39    7.41
   0   4  19    2.82    5.36
   0   4  19    1.76    5.81
   0  -4  19    3.47    5.57
   0  -4  19    7.63    7.44
   0   4  20 1099.71   52.39
   0   4 -20 1057.36   51.33
   0  -4  20 1018.19   51.33
   0   4  20 1014.87   52.08
   0  -4  20 1053.67   52.11
   0   4 -20 1076.10   52.58
   0  -4  20 1127.04   52.74
   0  -4 -20 1008.74   51.94
   0   4 -20 1039.82   51.92
   0   4  20 1026.18   51.97
   0   4  21   10.57    7.02
   0   4 -21    8.18    3.58
   0   4 -21   23.48    5.95
   0  -4 -21   22.14    5.78
   0  -4  21   16.65    3.71
   0   4 -21   21.13    7.63
   0   4  21   19.01    5.43
   0   4  21   10.93    6.40
   0  -4  21   17.27    6.63
   0  -4  21   26.60    8.43
   0   4  22 2459.17  116.40
   0   4 -22 2303.88  115.42
   0  -4  22 2237.98  115.43
   0   4  22 2501.60  116.23
   0  -4  22 2427.22  116.20
   0   4 -22 2490.67  116.55
   0  -4  22 2532.15  116.71
   0  -4 -22 2385.70  116.07
   0   4 -22 2415.99  116.03
   0   4  22 2288.00  116.00
   0   4  23    9.91    6.62
   0   4 -23    7.56    3.46
   0   4 -23   14.03    6.00
   0  -4 -23   17.65    5.83
   0  -4  23   12.55    3.70
   0   4  23   19.50    6.76
   0  -4  23   12.12    6.20
   0   4 -23   14.68    7.89
   0   4  23    7.75    5.34
   0  -4  23    3.07    8.11
   0   4 -24    5.52    3.38
   0  -4  24    7.27    3.43
   0   4 -24    3.68    5.85
   0  -4 -24    3.13    5.69
   0   4  24    5.48    6.17
   0  -4  24    6.99    6.19
   0   4  24    7.38    6.41
   0  -4  24   -2.38    8.51
   0   4 -25    2.04    3.50
   0  -4  25   11.02    8.90
   0  -4  25    3.68    3.49
   0   4  25    4.25    6.48
   0  -4 -25    7.82    5.86
   0   4 -25    7.66    5.98
   0   4  25   12.22    6.89
   0  -4  25    1.63    6.26
   0  -4  26 1051.13   53.97
   0   4  26 1144.13   55.12
   0   4 -26 1076.37   53.96
   0  -4  26 1156.84   55.06
   0   4  26 1160.18   55.10
   0  -4  26 1200.80   55.75
   0   4 -26 1096.34   54.79
   0  -4 -26 1062.05   54.78
   0   4 -27   13.11    4.05
   0  -4  27   36.71    9.93
   0  -4  27   21.64    4.26
   0   4  27   23.08    7.21
   0   4 -27   40.94    7.23
   0  -4 -27   37.25    7.00
   0   4  27   32.07    7.55
   0  -4  27   49.54    7.91
   0  -4  28 1513.64   78.54
   0   4  28 1691.96   79.69
   0   4 -28 1512.26   78.49
   0   4  28 1765.27   79.76
   0  -4  28 1707.99   79.65
   0  -4  28 1749.43   80.35
   0  -4 -28 1615.84   79.48
   0   4 -28 1665.90   79.43
   0  -4 -29   19.26    6.65
   0   4 -29   19.53    7.19
   0  -4  29    9.87    6.64
   0   4  29   29.66    7.84
   0  -4  29   11.43    3.99
   0   4  29   13.12    7.83
   0  -4  29   18.32   10.09
   0  -4 -30    5.98    6.49
   0   4 -30   -2.55    6.63
   0  -4  30   -6.66    7.02
   0   4  30    0.46    7.54
   0  -4  30    1.46    3.80
   0   4  30    0.47    6.65
   0  -4  30   -3.29    9.72
   0  -4 -31   14.81    6.37
   0   4 -31   21.07    7.31
   0  -4  31    4.66    3.92
   0   4  31    9.16    7.25
   0  -4  31    3.87   10.46
   0   4  31    8.37    8.19
   0  -4  31    4.74    7.11
   0  -4  32  549.51   29.76
   0  -4  32  650.67   32.76
   0  -4  32  616.28   31.36
   0   4  32  646.23   31.74
   0   4  32  649.81   31.44
   0  -4 -32  591.07   31.05
   0   4 -32  606.08   31.14
   0   4  33   15.80    7.46
   0   4  33   14.00   11.22
   0   4  33   27.00    8.77
   0  -4  33   18.04    7.51
   0  -4  33   12.62    4.20
   0  -4 -33   27.46    7.15
   0   4 -33   27.83    7.57
   0  -4  33   26.99   11.41
   0  -4 -34  497.64   25.78
   0   4 -34  509.05   25.95
   0  -4  34  424.48   24.19
   0   4  34  540.46   26.52
   0  -4  34  520.17   26.21
   0   4  34  563.78   28.23
   0  -4  34  523.59   27.64
   0   4  34  455.81   25.04
   0   4  34  510.58   26.06
   0   4  35    8.75    7.70
   0   4 -35    5.38    7.55
   0  -4 -35    3.91    7.08
   0  -4  35    0.04    4.00
   0  -4  35    6.17   11.04
   0   4  35   13.64    8.90
   0  -4  35   12.71    7.65
   0  -4  35    5.71    3.34
   0   4  35   -4.17   11.57
   0   4 -36   39.92    8.43
   0  -4 -36   44.54    7.85
   0  -4  36   32.19    4.68
   0   4  36   48.45    8.33
   0   4  36   60.73    9.53
   0  -4  36   56.22    8.57
   0   4  36   46.55   12.73
   0  -4  36   39.29   12.11
   0   4 -37   20.58    8.27
   0  -4 -37   10.09    7.60
   0  -4  37   13.84    4.21
   0   4  37   14.93   12.71
   0  -4  37   15.93   12.22
   0   4  37   10.38    8.02
   0  -4  37   32.25    8.84
   0   4  37    9.56    8.97
   0   4  38  734.55   37.53
   0  -4  38  746.73   39.35
   0   4  38  781.63   39.82
   0   4  38  744.59   38.06
   0  -4  38  723.39   37.72
   0  -4 -38  673.96   37.29
   0   4 -38  686.15   37.41
   0  -4 -39   19.27    8.26
   0   4 -39   38.55    9.25
   0   4  39   12.02    8.36
   0   4  39   39.06   10.28
   0  -4  39   26.40    9.01
   0  -4  39   21.64   12.69
   0   4  39   38.62   13.75
   0   4  40  131.03   11.82
   0  -4  40  138.84   15.58
   0   4  40  153.08   16.30
   0   4 -40  151.23   12.06
   0   4  41   23.49   14.50
   0   4  41   -4.25    8.58
   0  -4  41    1.47   12.94
   0   4  42  327.22   20.08
   0  -4  42  348.01   23.15
   0   4  42  352.88   23.99
   0   4  43   38.01   15.21
   0   4  43   20.17    9.10
   0  -4  43   39.19   14.10
   0   4  44  467.00   27.53
   0  -4  44  533.67   30.52
   0   4  44  556.11   31.50
   0   4  45   17.92   15.64
   0   4  45    8.18    8.93
   0  -4  45   11.41   14.71
   0  -4  46   31.26   14.58
   0   4  46   36.06   16.02
   0  -4  47    4.40   14.97
   0   4  47   12.29   15.99
   0  -4  48  130.25   18.26
   0   4  48  152.14   19.51
   0  -4  49   39.21   16.27
   0   4  49   26.78   17.78
   0  -4  50  339.44   26.16
   0   4  50  402.85   27.54
   0  -4  51   12.04   16.40
   0   4  51   23.43   17.51
   0   4  52   -4.10   18.13
   0   5   0    3.91    3.38
   0   5   0    5.64    5.92
   0   5   0    1.80    4.68
   0   5  -1    1.92    3.38
   0   5   1    0.29    6.17
   0   5   1   -3.07    3.45
   0   5   1    2.70    4.94
   0   5  -1    2.12    4.81
   0   5  -1   -1.26    5.90
   0   5  -2  971.12   46.99
   0  -5  -2  935.00   47.54
   0   5   2  938.82   47.44
   0   5  -2  951.08   47.37
   0   5  -2  979.71   47.64
   0  -5   3    1.16    6.46
   0  -5   3   -1.75    3.17
   0  -5  -3    2.49    5.24
   0   5   3    1.71    4.96
   0   5  -3    3.02    4.50
   0   5  -3    3.65    6.01
   0   5  -4   19.79    2.40
   0  -5  -4   16.99    2.30
   0   5  -4   15.63    5.95
   0  -5   4    9.03    6.45
   0  -5   4    9.12    3.50
   0  -5   4    8.27    4.84
   0  -5  -4    7.28    5.56
   0   5  -4   16.83    4.71
   0   5   4   12.18    5.31
   0   5  -5    2.17    2.60
   0  -5  -5    0.61    2.49
   0   5   5   -3.68    6.01
   0  -5   5    1.62    6.25
   0   5  -5   -3.61    6.20
   0  -5   5    1.23    2.52
   0   5   5    2.72    2.76
   0  -5   5   -0.56    3.53
   0  -5   5    0.98    4.34
   0   5   5    1.71    5.21
   0  -5  -5   -0.86    5.73
   0   5   6  115.75    8.63
   0  -5  -6  129.12    6.72
   0   5  -6  129.65    6.73
   0  -5   6  116.12    6.74
   0   5   6  114.88    6.82
   0   5  -6  121.91    9.01
   0  -5   6  115.61    9.19
   0  -5   6  111.33    7.70
   0  -5  -6  125.12    8.72
   0   5   6  109.54    8.25
   0  -5   7    1.83    4.11
   0   5   7   -0.74    5.39
   0  -5  -7    2.04    5.82
   0  -5   7    0.37    3.05
   0   5   7    0.02    3.34
   0   5   7    0.90    5.80
   0   5  -7    1.01    3.06
   0  -5  -7    3.15    3.04
   0  -5  -7    1.96    2.06
   0  -5   7   -1.29    6.22
   0   5  -7    2.11    6.39
   0  -5   8   18.82    4.28
   0  -5  -8   20.28    5.91
   0   5   8   16.25    5.59
   0   5   8   24.03    3.74
   0  -5   8   21.85    3.70
   0   5   8   27.39    6.14
   0  -5  -8   30.65    3.55
   0   5  -8   23.32    3.63
   0  -5  -8   18.57    2.63
   0   5  -8   28.96    6.64
   0  -5   8   27.30    6.95
   0   5  -9    0.90    3.67
   0  -5  -9    1.39    3.44
   0   5   9   -1.28    5.78
   0  -5  -9    0.31    5.64
   0   5   9    0.60    3.69
   0  -5   9    3.76    3.62
   0  -5   9    2.22    4.05
   0   5   9    1.26    5.60
   0   5  -9   -1.07    6.41
   0  -5   9   -7.21    6.39
   0  -5 -10   29.23    4.00
   0   5 -10   27.13    4.24
   0   5  10   28.43    6.43
   0   5 -10   20.12    3.60
   0  -5 -10   31.12    6.18
   0  -5  10   21.86    4.14
   0   5  10   31.72    4.28
   0  -5  10   33.31    4.45
   0   5 -10   19.35    6.84
   0  -5  10   28.69    6.97
   0  -5 -11    0.66    3.93
   0   5 -11    2.30    3.81
   0  -5 -11    2.97    6.00
   0   5 -11   -5.96    3.38
   0   5  11    1.67    6.16
   0   5  11    1.80    4.38
   0  -5  11    1.66    3.64
   0   5 -11   -1.36    6.57
   0  -5  11    0.66    6.58
   0  -5  11    1.27    3.80
   0  -5 -12  637.42   31.71
   0   5 -12  639.13   31.68
   0   5 -12  613.26   31.58
   0   5  12  678.43   32.54
   0   5 -12  627.69   32.56
   0  -5  12  662.54   32.55
   0   5  12  632.31   31.79
   0  -5  12  634.87   31.69
   0  -5 -12  629.71   32.27
   0  -5  13    1.51    6.90
   0   5 -13   -3.93    6.82
   0  -5 -13    3.50    4.11
   0   5 -13    0.48    4.43
   0   5 -13   12.15    3.35
   0   5  13    4.76    4.76
   0   5  13    0.70    6.26
   0  -5 -13    0.91    6.01
   0  -5  13    2.59    3.92
   0   5 -14  287.49   13.90
   0  -5 -14  269.63   13.83
   0   5 -14  249.28   13.52
   0   5  14  261.82   14.97
   0   5 -14  277.42   15.20
   0  -5  14  294.07   15.31
   0   5  14  272.28   14.05
   0   5  14  217.63   14.40
   0  -5 -14  237.04   14.58
   0  -5  14  237.66   13.49
   0  -5  15    5.72    7.08
   0  -5 -15    5.43    4.61
   0   5 -15   14.13    4.56
   0   5 -15   -2.30    3.91
   0   5  15   11.78    5.28
   0   5 -15   11.10    7.24
   0   5  15    6.10    6.45
   0  -5 -15    9.42    6.10
   0   5  15   11.27    5.80
   0  -5  15    8.96    3.79
   0  -5 -16  582.27   27.56
   0   5 -16  561.80   27.54
   0   5 -16  529.23   27.18
   0   5  16  579.39   28.35
   0   5 -16  575.99   28.47
   0   5  16  491.80   27.77
   0  -5  16  500.79   27.12
   0  -5 -16  535.63   28.07
   0   5  16  580.36   27.70
   0  -5  16  560.41   28.64
   0  -5 -17    2.35    4.84
   0   5 -17    7.84    4.87
   0   5 -17   11.29    3.85
   0   5  17   -0.62    5.34
   0   5  17    5.40    5.51
   0  -5  17    4.32    3.60
   0   5 -17    4.33    7.36
   0  -5 -17    1.64    6.26
   0  -5  17    2.27    7.76
   0   5 -18 1714.84   83.61
   0   5  18 1743.83   84.06
   0  -5  18 1780.47   84.10
   0   5  18 1539.01   84.05
   0  -5  18 1682.85   83.59
   0   5 -18 1773.28   84.59
   0  -5  18 1792.51   84.67
   0  -5 -18 1663.73   84.25
   0  -5 -18 1687.94   83.96
   0   5 -18 1754.36   83.94
   0   5 -19   22.02    5.49
   0  -5 -19   23.19    5.45
   0   5 -19   22.48    4.03
   0   5  19   18.64    6.21
   0  -5  19   16.41    5.78
   0   5  19   12.86    6.03
   0   5 -19   20.18    7.85
   0  -5 -19   16.73    6.63
   0  -5  19   15.01    8.42
   0   5  20  511.39   29.59
   0   5 -20  582.42   30.47
   0  -5  20  597.51   30.50
   0  -5  20  594.94   29.69
   0   5  20  622.43   29.70
   0   5 -20  594.04   29.48
   0  -5 -20  625.68   29.54
   0   5 -20  547.24   28.89
   0   5 -21    2.55    3.62
   0   5  21    2.64    5.94
   0  -5  21    2.01    5.77
   0  -5 -21    1.49    5.33
   0   5 -21    5.84    5.51
   0   5 -21   -0.10    7.60
   0   5  21    1.62    5.40
   0  -5  21   -5.08    8.19
   0   5 -22    3.70    3.60
   0   5  22    1.00    5.43
   0   5 -22   12.19    7.91
   0   5  22    1.31    6.84
   0  -5 -22    8.41    5.30
   0   5 -22    7.96    5.59
   0  -5  22    5.74    8.04
   0  -5  22    3.63    5.98
   0   5  22    4.08    6.00
   0   5 -23   -0.82    3.62
   0   5  23   -1.53    5.36
   0  -5  23    0.35    5.97
   0   5  23   -0.68    6.26
   0   5  23   -1.46    6.90
   0  -5 -23    1.30    5.60
   0   5 -23    3.11    5.86
   0  -5  23   -2.86    7.99
   0   5  24  479.13   28.13
   0  -5  24  631.96   29.59
   0   5  24  532.89   28.74
   0   5 -24  590.38   28.39
   0  -5 -24  602.80   28.34
   0   5 -24  489.93   27.35
   0  -5  24  611.64   28.59
   0   5  24  589.20   28.55
   0   5 -25    8.54    3.74
   0   5  25   12.56    5.78
   0  -5  25   14.66    6.38
   0   5  25   16.28    6.84
   0   5  25    7.20    7.17
   0   5 -25   17.76    6.19
   0  -5 -25   15.25    6.05
   0  -5  25   15.56    9.17
   0   5  26  348.15   20.03
   0  -5  26  411.20   21.83
   0   5  26  401.74   20.94
   0   5 -26  387.56   20.34
   0  -5 -26  399.55   20.33
   0   5 -26  330.91   19.04
   0  -5  26  401.42   20.54
   0   5  26  434.19   20.79
   0   5 -27   -0.46    3.74
   0   5  27    0.83    5.45
   0  -5  27   -0.11    6.56
   0   5  27    3.98    7.17
   0   5  27    3.03    7.73
   0  -5 -27    7.50    6.70
   0   5 -27    4.93    6.51
   0  -5  27   13.81    9.43
   0  -5  28  359.96   18.83
   0   5  28  341.81   19.05
   0   5  28  322.50   19.27
   0  -5  28  365.45   20.59
   0   5 -28  344.52   18.61
   0  -5 -28  330.97   18.51
   0   5  28  302.97   18.20
   0   5  29   13.19    5.88
   0   5  29   12.38    7.54
   0  -5 -29   13.95    6.77
   0   5 -29   21.37    6.88
   0  -5  29   20.12    9.78
   0  -5  29   25.37    7.51
   0   5  29   19.83    7.73
   0   5  30  685.42   35.92
   0  -5 -30  664.28   35.40
   0   5 -30  676.96   35.45
   0  -5  30  709.12   36.96
   0   5  30  718.85   35.90
   0  -5  30  704.88   35.68
   0   5 -31   19.46    6.90
   0  -5 -31   15.09    6.59
   0  -5  31   11.06   10.11
   0  -5  31   15.99    7.07
   0   5  31   11.91    8.27
   0   5  31    7.45    7.61
   0   5 -32   40.23    7.54
   0  -5 -32   43.91    7.23
   0  -5  32   43.60   10.92
   0   5  32   49.15    8.83
   0  -5  32   46.16    7.72
   0   5  32   34.41    8.46
   0  -5 -33   -1.74    6.92
   0   5 -33    2.13    7.19
   0  -5  33   11.98   10.42
   0   5  33    3.68    7.73
   0  -5  33    4.04    7.26
   0   5  33    0.13    8.12
   0   5  34  116.21   10.64
   0  -5  34  121.30   10.25
   0   5  34  119.45   10.91
   0  -5  34  128.18   13.24
   0   5 -34  111.39   10.18
   0  -5 -34  116.08    9.88
   0   5  35   -1.41    7.98
   0   5  35   11.82    8.70
   0  -5  35    6.10    7.45
   0  -5  35   11.27   11.78
   0  -5 -35    2.09    7.22
   0   5 -35   -2.99    7.39
   0   5  36    6.15    8.09
   0   5  36   10.52    8.60
   0  -5  36    0.43    7.53
   0  -5  36   11.24   11.47
   0   5 -36   -2.22    7.91
   0  -5 -36    5.83    7.42
   0   5  37   -7.67   12.55
   0   5  37   -1.02    8.37
   0  -5  37    0.29    7.56
   0   5  37    0.43    8.97
   0  -5  37    3.80   11.83
   0  -5 -37   -7.03    7.59
   0   5 -37   -2.28    8.06
   0   5  38    3.25   12.76
   0   5  38    1.04    8.62
   0   5  38   -4.18    9.42
   0  -5  38    3.19    7.98
   0  -5  38    6.64   12.20
   0   5 -38   -9.40    8.22
   0  -5 -38   -2.81    7.84
   0   5  39    6.72   13.26
   0   5  39   -1.06    8.91
   0  -5  39   -7.84    8.43
   0  -5  39  -18.48   12.45
   0   5 -39  -10.08    8.50
   0  -5 -39   -2.75    7.80
   0   5  40   24.48   13.65
   0   5  40   15.74    9.00
   0  -5  40   24.78   13.02
   0   5  41   11.38   14.18
   0   5  41   -1.09    8.92
   0  -5  41    0.21   12.85
   0   5  42   35.47   14.72
   0   5  42   19.74    9.41
   0  -5  42   26.57   13.52
   0   5  43    4.99   15.37
   0   5  43   -6.22    9.41
   0  -5  43    4.26   13.68
   0   5  44    6.62   15.48
   0   5  44   11.28    9.36
   0  -5  44   37.92   14.85
   0   5  45   -6.82   15.75
   0   5  45   -1.14    9.49
   0  -5  45   18.14   14.41
   0   5  46   27.30   16.10
   0   5  46    6.04    9.76
   0  -5  46    7.24   14.51
   0   5  47   19.73   16.48
   0  -5  47   15.07   14.68
   0   5  48   43.99   17.91
   0  -5  48   48.43   16.29
   0   5  49   15.13   17.61
   0  -5  49   -7.00   15.89
   0   5  50   14.35   17.69
   0  -5  50    5.83   15.89
   0   5  51   15.82   18.12
   0  -5  51   10.30   15.97
   0   6   0 4093.70  203.41
   0   6   0 4214.19  203.84
   0   6   0 4335.39  204.00
   0   6  -1    3.22    3.81
   0   6   1   13.69    3.70
   0   6   1   22.51    6.93
   0   6   1   29.66    5.83
   0   6  -1   23.35    5.55
   0   6  -1   20.18    6.65
   0   6   2 1471.36   72.19
   0   6  -2 1476.86   72.12
   0   6   2 1505.24   72.67
   0   6  -2 1439.21   72.56
   0   6  -2 1482.26   72.80
   0  -6   3   -2.75    7.03
   0   6  -3    1.49    5.01
   0  -6  -3   -0.58    6.02
   0   6   3    2.28    5.59
   0  -6   3   -0.11    5.10
   0   6  -3   -8.62    6.71
   0   6  -4 1567.22   76.34
   0  -6  -4 1503.12   76.33
   0  -6   4 1603.87   77.43
   0   6  -4 1683.07   77.32
   0  -6   4 1639.07   76.65
   0   6  -4 1579.23   76.34
   0  -6  -4 1530.90   76.34
   0  -6   4 1555.41   77.10
   0  -6  -4 1687.30   77.31
   0   6   4 1633.27   77.17
   0   6  -4 1635.72   77.05
   0  -6  -5   24.19    2.73
   0   6  -5   25.09    2.72
   0   6  -5   25.70    6.76
   0   6   5   19.37    6.38
   0  -6   5   11.45    3.94
   0  -6   5   18.68    7.48
   0   6   5   24.67    6.08
   0  -6  -5   20.49    6.43
   0  -6   5   28.19    5.24
   0   6  -5   37.13    5.20
   0   6  -6 2242.92  110.09
   0  -6  -6 2262.62  110.10
   0   6   6 2307.28  110.96
   0   6  -6 2241.12  110.88
   0  -6   6 2265.98  110.98
   0  -6   6 2199.45  110.28
   0  -6  -6 2377.73  110.93
   0  -6   6 2309.07  110.62
   0   6   6 2230.27  110.81
   0   6  -7   10.65    3.04
   0  -6  -7   13.61    2.98
   0   6   7   11.37    6.51
   0  -6   7    8.11    6.94
   0   6  -7    2.30    6.62
   0  -6   7    8.90    3.14
   0   6   7    7.54    3.25
   0  -6   7    3.87    3.66
   0  -6   7    9.63    4.89
   0   6   7    6.65    5.86
   0  -6  -7   12.48    6.28
   0   6   8  141.66    9.55
   0   6  -8  124.34    9.66
   0  -6   8  121.22    9.85
   0   6   8  132.07    7.33
   0  -6   8  103.40    7.22
   0  -6   8  127.62    8.28
   0  -6  -8  138.74    9.12
   0   6   8  132.43    8.95
   0  -6  -8  137.54    7.17
   0   6  -8  122.45    7.17
   0  -6  -9    4.76    5.96
   0   6   9    6.57    5.79
   0  -6   9    2.11    4.55
   0   6   9    0.71    3.61
   0  -6   9    1.37    3.51
   0   6   9    3.41    6.33
   0  -6  -9    3.17    2.36
   0   6  -9   -6.21    6.89
   0  -6   9    0.71    7.05
   0  -6  -9    3.47    3.39
   0   6  -9    3.49    3.51
   0  -6 -10 1433.52   69.63
   0   6 -10 1443.97   69.61
   0   6 -10 1310.69   69.77
   0   6  10 1500.76   70.43
   0  -6 -10 1391.03   69.42
   0   6  10 1369.35   69.66
   0  -6  10 1370.63   69.67
   0  -6  10 1497.56   70.52
   0   6 -10 1494.72   70.51
   0  -6  10 1501.26   69.92
   0  -6 -10 1519.70   70.35
   0   6  10 1453.18   70.25
   0  -6 -11   22.95    3.97
   0   6 -11   21.53    4.10
   0  -6  11   21.31    4.79
   0   6  11   13.97    4.42
   0  -6  11   13.25    4.22
   0   6 -11   -1.63    4.05
   0   6  11   18.82    6.76
   0  -6 -11   15.70    3.07
   0  -6  11   25.70    7.18
   0   6 -11   16.82    6.64
   0  -6 -11   18.50    6.47
   0   6 -12 1002.60   50.37
   0   6  12 1133.61   51.20
   0   6 -12  982.93   50.28
   0  -6 -12 1039.77   50.31
   0   6  12  989.53   50.37
   0  -6  12  897.53   50.35
   0  -6  12 1058.05   51.22
   0  -6  12 1102.71   50.48
   0  -6 -12 1135.66   51.10
   0  -6 -13    4.96    6.39
   0   6  13    0.44    6.64
   0   6 -13   12.49    3.84
   0   6 -13    7.07    4.26
   0  -6 -13    4.52    4.24
   0   6  13    5.66    4.56
   0  -6  13    3.28    4.29
   0  -6  13    4.79    7.15
   0  -6  13    5.61    4.67
   0  -6  14   32.67    8.05
   0   6 -14   26.55    7.29
   0   6 -14   36.33    4.84
   0  -6 -14   43.40    4.74
   0   6 -14   38.99    4.48
   0   6  14   32.69    7.00
   0  -6  14   25.25    4.71
   0   6  14   35.45    5.24
   0  -6  14   26.43    4.73
   0  -6 -14   29.71    6.77
   0   6 -15    0.82    7.15
   0  -6  15    5.29    7.60
   0   6 -15    8.10    4.53
   0  -6 -15    7.73    4.54
   0   6 -15   27.16    4.03
   0   6  15    4.25    4.85
   0   6  15    8.83    6.74
   0  -6 -15    6.65    6.31
   0   6  15    7.62    5.50
   0  -6  15    3.95    4.27
   0  -6 -16 1417.81   72.13
   0   6 -16 1392.95   72.08
   0   6 -16 1486.03   72.04
   0   6  16 1535.56   72.87
   0   6 -16 1528.54   72.87
   0  -6  16 1549.12   72.98
   0   6  16 1410.45   72.18
   0  -6 -16 1498.42   72.67
   0   6  16 1393.98   72.50
   0  -6  16 1535.00   72.05
   0  -6  17    8.91    7.64
   0   6 -17   17.99    4.92
   0  -6 -17   16.79    4.81
   0   6 -17    4.26    4.29
   0   6  17   12.94    5.31
   0   6 -17   14.38    7.59
   0   6  17   10.96    7.09
   0  -6 -17   13.42    6.90
   0   6  17   15.08    5.96
   0  -6  17   19.05    4.43
   0  -6  18  279.99   16.56
   0   6 -18  252.71   14.76
   0  -6 -18  272.86   14.82
   0   6 -18  257.98   14.43
   0   6  18  286.21   16.13
   0   6 -18  286.03   16.27
   0   6  18  266.27   15.34
   0  -6  18  289.65   14.44
   0   6  18  262.87   14.98
   0  -6 -18  293.40   15.86
   0  -6  19    2.07    7.94
   0  -6 -19    2.63    4.91
   0   6 -19    0.89    4.97
   0   6 -19    3.09    4.12
   0   6  19   -4.16    5.43
   0   6 -19   -0.64    7.67
   0  -6 -19   -3.15    6.65
   0   6  19    1.56    5.64
   0  -6  19    4.40    4.02
   0  -6  20  346.70   19.17
   0   6 -20  312.25   17.49
   0  -6 -20  307.60   17.50
   0   6 -20  354.17   17.08
   0  -6 -20  266.17   18.15
   0   6  20  290.80   17.64
   0   6 -20  332.47   19.00
   0  -6 -20  323.44   18.27
   0   6  20  315.72   17.90
   0  -6  20  382.18   17.07
   0   6 -21   26.37    4.51
   0  -6 -21   30.07    7.02
   0   6  21   16.23    6.17
   0  -6  21   15.89    9.01
   0  -6 -21   30.07    5.76
   0   6 -21   27.76    5.93
   0   6  21   22.13    6.24
   0  -6  21   37.71    4.60
   0   6  22 2030.55  100.18
   0  -6  22 2039.05  100.19
   0   6 -22 2030.53   99.61
   0  -6  22 2070.84  100.84
   0  -6 -22 2013.98  100.04
   0   6 -22 2006.98   99.99
   0   6  22 1901.90  100.23
   0  -6  22 2126.59   99.63
   0  -6  23   35.71    6.61
   0   6  23   38.02    7.19
   0  -6  23   38.02    4.90
   0   6  23   32.81    6.70
   0  -6  23   34.12    9.17
   0   6 -23   48.74    6.50
   0  -6 -23   44.16    6.31
   0   6 -23   20.72    4.59
   0   6 -24  315.20   17.66
   0  -6  24  350.17   18.81
   0   6  24  415.10   19.07
   0  -6 -24  394.41   18.72
   0   6 -24  357.25   18.69
   0   6  24  349.02   19.70
   0   6  24  299.02   18.61
   0  -6  24  321.95   17.65
   0  -6  24  369.47   20.38
   0   6 -25    4.72    4.12
   0   6 -25   12.77    6.18
   0  -6 -25    9.09    6.68
   0   6  25    9.37    6.88
   0  -6  25   21.11    6.96
   0   6  25   11.00    7.79
   0  -6  25   29.06    5.00
   0   6  25    8.70    6.14
   0  -6  25   20.39   10.01
   0  -6  26 1329.09   65.50
   0   6  26 1321.61   65.51
   0   6  26 1282.43   66.12
   0  -6  26 1391.51   66.42
   0  -6  26 1314.34   64.61
   0  -6 -26 1296.12   65.32
   0   6 -26 1291.69   65.27
   0  -6 -27   39.24    6.92
   0   6 -27   35.04    6.98
   0  -6  27   36.16    7.25
   0   6  27   36.97    7.60
   0   6  27   18.66    8.32
   0  -6  27   47.97    4.96
   0  -6  27   38.64   10.49
   0   6  28  716.28   34.90
   0  -6  28  674.77   34.74
   0   6  28  701.87   35.24
   0  -6  28  713.59   35.97
   0  -6  28  676.97   33.55
   0   6 -28  628.93   34.45
   0  -6 -28  637.40   34.48
   0   6 -29    9.02    6.83
   0  -6 -29   11.68    6.91
   0   6  29   18.59    7.62
   0  -6  29   15.65    6.79
   0   6  29    8.29    7.82
   0  -6  29   19.60    4.37
   0  -6  29   20.31   10.15
   0   6  30  190.01   12.39
   0  -6  30  167.23   11.70
   0   6  30  169.32   12.62
   0  -6  30  189.35   14.35
   0  -6  30  164.89    9.64
   0  -6 -30  164.89   11.46
   0   6 -30  174.41   11.67
   0   6 -31    1.26    6.93
   0  -6 -31    3.29    6.58
   0   6  31   -6.96    7.67
   0  -6  31    9.41    4.03
   0   6  31    0.47    7.80
   0  -6  31   -2.82    6.73
   0  -6  31   -2.79   10.37
   0  -6 -32  100.00    9.33
   0   6 -32  109.60    9.63
   0   6  32  111.72   10.61
   0  -6  32  117.21    7.10
   0  -6  32  110.41    9.74
   0   6  32  115.51   10.52
   0  -6  32  119.04   12.78
   0  -6 -33    7.71    7.07
   0   6 -33    5.72    7.54
   0  -6  33   12.46    7.31
   0   6  33    9.00    8.15
   0   6  33   11.68    8.23
   0  -6  33   11.29    3.98
   0  -6  33   20.56   11.29
   0  -6  34  190.28   13.03
   0   6  34  213.78   13.76
   0   6  34  197.57   13.80
   0  -6  34  203.27   15.86
   0  -6  34  187.32   10.43
   0   6 -34  178.80   13.03
   0  -6 -34  186.78   12.80
   0   6 -35   11.24    7.78
   0  -6 -35    0.25    7.50
   0  -6  35    5.39    3.72
   0   6  35    3.52    8.29
   0   6  35    7.73    8.57
   0  -6  35    2.52    7.69
   0  -6  35   -1.30   11.47
   0   6  36   14.55    8.72
   0  -6  36   16.30    7.89
   0   6  36   16.70    8.76
   0  -6  36   34.10   12.08
   0   6 -36   22.42    8.12
   0  -6 -36   15.17    7.70
   0  -6  37   67.65    9.33
   0   6  37   28.66    9.72
   0  -6 -37   29.51    8.43
   0   6 -37   45.21    9.31
   0  -6  37   58.99   13.21
   0   6  37   26.37    9.41
   0   6  38  816.46   44.17
   0  -6  38  872.78   45.43
   0  -6  38  858.45   43.97
   0   6  38  909.87   44.31
   0  -6 -38  823.69   43.67
   0   6 -38  836.48   43.75
   0   6  39   20.33    9.49
   0   6 -39   11.98    8.67
   0  -6 -39   41.40    8.73
   0  -6  39   30.34   13.39
   0   6  40    4.63    9.34
   0   6  40   31.18   14.10
   0  -6  40   20.99   13.45
   0   6  41    8.08    9.56
   0   6  41   16.76   14.36
   0  -6  41   30.48   13.80
   0   6  42  429.45   25.84
   0  -6  42  462.34   28.21
   0   6  42  491.33   29.14
   0   6  43   16.39   10.15
   0   6  43   22.11   14.87
   0  -6  43   23.13   14.55
   0   6  44  228.87   16.52
   0  -6  44  216.18   19.49
   0   6  44  267.67   21.03
   0  -6  45    1.93   14.49
   0   6  45    4.25   10.21
   0   6  45    1.27   15.69
   0  -6  46    3.71   15.18
   0   6  46    7.52   10.78
   0   6  46   -2.09   15.75
   0  -6  47   20.23   15.39
   0   6  47   19.67   17.36
   0   6  48  200.49   21.45
   0  -6  48  202.56   20.09
   0  -6  49   24.87   16.18
   0   6  49   25.90   17.92
   0  -6  50  174.14   19.80
   0   6  50  183.86   21.63
   0   7   0   -8.33    6.86
   0   7   0    0.60    5.67
   0   7   0   -1.09    3.70
   0   7  -1   -3.92    6.63
   0   7  -1   -4.31    5.75
   0   7   1    4.39    5.49
   0   7   1   -6.51    7.05
   0   7  -1    2.06    3.62
   0   7   1   -1.29    3.80
   0   7   2  172.95   10.95
   0   7  -2  160.73   10.73
   0  -7   2  140.37    9.75
   0   7  -2  152.86    9.88
   0   7   2  150.28    9.88
   0   7   2  146.02    8.70
   0   7  -3   -2.98    6.53
   0   7   3    4.06    5.98
   0   7  -3    2.45    5.31
   0  -7   3    0.34    5.26
   0   7  -4    1.24    6.62
   0   7   4    4.61    5.91
   0  -7   4    8.82    5.37
   0   7  -4    7.08    5.23
   0  -7  -5    2.18    2.16
   0   7  -5    3.60    2.16
   0   7   5   -1.60    6.67
   0   7  -5    6.67    6.60
   0  -7  -5    2.72    2.25
   0   7  -5    1.56    2.17
   0  -7   5    0.60    3.69
   0  -7   5    2.79    5.02
   0   7  -5    3.75    5.23
   0  -7  -5    4.41    6.53
   0   7   5    4.32    5.64
   0  -7  -6  269.38   13.56
   0   7  -6  266.28   13.53
   0   7  -6  283.61   15.69
   0   7   6  282.20   15.66
   0  -7  -6  271.00   13.57
   0   7  -6  264.36   13.57
   0  -7   6  277.41   14.04
   0  -7   6  281.07   14.86
   0   7   6  258.33   15.22
   0  -7  -6  276.54   15.53
   0   7  -7    6.50    2.69
   0  -7  -7    7.16    2.78
   0   7  -7    6.86    6.67
   0   7   7    3.34    6.02
   0  -7   7    4.65    3.88
   0  -7   7    6.12    5.22
   0   7   7    7.47    6.10
   0  -7  -7    7.24    6.53
   0  -7  -8  350.52   17.55
   0   7  -8  355.98   17.57
   0   7   8  364.08   19.29
   0   7  -8  343.12   19.21
   0  -7   8  335.69   17.87
   0  -7  -8  359.72   19.03
   0  -7   8  352.42   18.46
   0   7   8  333.67   18.91
   0  -7  -9    8.50    3.34
   0   7  -9    6.68    3.33
   0   7   9    5.87    6.80
   0   7  -9   -2.40    4.70
   0  -7   9    4.29    7.23
   0   7  -9   10.29    7.15
   0   7   9    5.61    3.54
   0  -7   9    3.26    3.38
   0  -7   9    3.87    4.75
   0  -7  -9    8.89    6.14
   0   7   9   10.62    6.29
   0  -7   9    1.91    3.97
   0  -7 -10  271.83   16.51
   0  -7  10  279.47   15.74
   0   7  10  289.65   16.43
   0  -7  10  285.11   15.21
   0   7  10  324.84   15.27
   0   7  10  326.65   16.82
   0   7 -10  264.35   15.58
   0   7 -10  323.03   15.17
   0  -7 -10  343.42   15.21
   0   7 -10  311.97   17.01
   0  -7  10  305.58   17.06
   0  -7 -10  263.26   14.73
   0  -7 -11    2.01    2.58
   0  -7 -11    2.48    3.66
   0   7 -11    1.21    3.63
   0   7  11    0.08    6.28
   0  -7  11    3.40    4.81
   0   7  11    4.84    3.97
   0  -7  11    2.73    3.76
   0   7 -11   -6.17    4.47
   0   7  11    1.19    6.59
   0  -7 -11    2.34    6.16
   0  -7  11    2.35    7.57
   0   7 -11    1.18    7.13
   0  -7 -12  273.40   14.54
   0   7 -12  302.37   14.97
   0  -7 -12  291.18   14.95
   0   7 -12  271.04   15.20
   0   7  12  308.33   16.59
   0  -7  12  278.03   15.05
   0   7  12  274.57   15.01
   0   7 -12  303.56   16.75
   0  -7  12  302.59   16.94
   0  -7 -12  296.92   16.31
   0  -7  12  307.12   15.44
   0  -7 -13   17.85    3.33
   0   7 -13   24.10    4.37
   0  -7 -13   24.85    4.41
   0  -7  13   28.61    5.08
   0   7  13   22.74    4.71
   0  -7  13   20.38    4.51
   0   7  13   18.56    7.34
   0   7 -13   26.28    4.59
   0  -7 -13   19.11    7.05
   0   7 -13   15.83    7.41
   0  -7  13   25.30    8.02
   0  -7 -14 1741.69   91.48
   0  -7 -14 1972.28   91.78
   0   7 -14 1901.18   91.72
   0   7 -14 1821.68   91.83
   0   7  14 1996.16   92.63
   0  -7  14 1864.88   91.81
   0   7  14 1930.94   91.80
   0   7 -14 1946.23   92.58
   0  -7  14 1989.70   92.70
   0  -7  14 1808.41   91.85
   0  -7 -14 1863.82   92.43
   0  -7 -15   17.52    7.10
   0  -7 -15   22.03    3.60
   0  -7 -15   24.28    4.70
   0   7 -15   27.46    4.58
   0   7 -15   39.27    4.80
   0   7  15   14.00    7.42
   0  -7  15   21.32    4.77
   0   7  15   20.89    5.09
   0  -7  15   21.34    8.49
   0   7 -15   28.23    7.90
   0  -7  15   20.64    4.79
   0  -7 -16  162.97    8.57
   0   7 -16  129.16    8.45
   0   7 -16  146.12    8.39
   0  -7 -16  119.83    9.98
   0   7  16  149.37   10.55
   0  -7  16  114.71    8.49
   0   7  16  152.92    8.70
   0   7 -16  123.39   10.74
   0   7  16  121.41    9.57
   0  -7  16  114.50    8.42
   0  -7 -16  126.34   10.29
   0  -7  16  130.78   11.06
   0   7 -17    3.82    7.73
   0  -7  17    9.58    8.09
   0   7 -17    6.02    4.62
   0  -7 -17    4.68    4.74
   0   7 -17    2.86    4.41
   0  -7 -17   -0.52    6.71
   0   7  17    3.59    4.96
   0  -7  17    5.91    4.70
   0   7  17   -3.26    7.37
   0   7  17    8.83    5.94
   0  -7  17    7.63    4.75
   0  -7 -17    3.06    6.63
   0   7 -18  850.95   43.06
   0  -7 -18  839.08   43.09
   0   7 -18  879.79   43.01
   0  -7 -18  834.77   43.84
   0   7  18  942.37   44.17
   0  -7  18  900.69   44.31
   0  -7  18  887.56   43.21
   0   7  18  849.51   43.19
   0  -7  18  892.23   43.04
   0   7  18  787.09   43.54
   0  -7 -18  878.54   43.94
   0  -7  19   23.48    8.69
   0  -7 -19   29.54    5.32
   0   7 -19   27.71    5.55
   0   7 -19   18.10    4.95
   0   7  19   26.59    5.86
   0   7  19   24.79    8.05
   0  -7 -19   26.02    7.57
   0  -7  19   41.51    5.10
   0   7  19   25.62    6.54
   0  -7 -20  820.57   39.54
   0   7 -20  790.40   39.47
   0   7 -20  773.86   39.29
   0   7  20  838.94   40.55
   0  -7  20  775.11   39.22
   0   7  20  692.60   39.85
   0  -7  20  853.35   40.75
   0  -7 -20  769.65   40.18
   0   7  20  815.72   39.66
   0   7 -21    9.65    4.67
   0   7  21    3.52    6.04
   0  -7  21    7.33    8.46
   0  -7  21   14.44    4.60
   0  -7 -21   -1.18    7.16
   0  -7 -21    1.12    5.19
   0   7 -21    7.84    5.13
   0   7  22   47.48    7.01
   0  -7  22   69.29    5.76
   0  -7  22   69.13    9.83
   0   7 -22   65.13    6.74
   0  -7 -22   53.24    6.71
   0   7 -22   74.73    5.98
   0   7  23   15.15    6.35
   0  -7  23   39.87    5.54
   0  -7  23   17.75    9.50
   0  -7 -23   19.30    6.52
   0   7 -23   20.75    6.02
   0   7 -23   24.83    4.94
   0   7  24  990.86   47.68
   0   7 -24  947.79   47.43
   0  -7 -24  970.17   47.50
   0  -7  24  917.53   46.92
   0   7 -24  917.59   46.94
   0  -7  24 1020.45   48.78
   0   7  25   20.71    8.59
   0   7 -25   42.20    6.70
   0  -7 -25   27.94    6.44
   0  -7  25   26.31    9.86
   0   7  25   39.67    7.09
   0   7  26  347.79   17.75
   0  -7  26  309.25   17.45
   0  -7 -26  325.55   17.27
   0   7 -26  300.23   17.16
   0   7  26  297.93   18.66
   0  -7  26  287.15   16.21
   0  -7  26  339.63   19.41
   0  -7  27    1.28    6.30
   0   7  27    2.42    7.10
   0  -7 -27    5.00    6.28
   0   7 -27   -0.64    6.28
   0   7  27   -1.77    8.04
   0  -7  27    5.12    4.29
   0  -7  27    4.24    9.68
   0   7  28   84.58    8.93
   0  -7  28   93.30    8.59
   0  -7 -28   89.52    8.19
   0   7 -28   82.61    8.33
   0   7  28   72.70    9.62
   0  -7  28  101.35    6.68
   0  -7  28   97.50   12.04
   0   7  29    1.64    7.28
   0  -7  29    7.93    6.88
   0  -7 -29    6.20    6.47
   0   7 -29    6.06    6.72
   0   7  29   -2.87    8.42
   0  -7  29   12.25    4.41
   0  -7  29    1.77   10.24
   0   7  30  131.22   10.54
   0  -7  30  127.90    9.95
   0  -7 -30  120.37    9.67
   0   7 -30  118.13    9.87
   0   7  30  108.99   11.05
   0  -7  30  121.87    7.81
   0  -7  30  147.55   13.18
   0   7  31    0.35    7.75
   0  -7  31   10.64    6.97
   0   7 -31    1.78    6.86
   0  -7 -31    9.61    6.93
   0   7  31    5.45    8.38
   0  -7  31   13.23    4.29
   0  -7  31   13.00   10.81
   0  -7  32  105.04    9.65
   0   7  32  118.49   10.34
   0  -7 -32  123.45    9.60
   0   7 -32   99.74    9.56
   0   7  32   93.21   10.78
   0  -7  32  104.45    7.01
   0  -7  32   95.86   13.18
   0   7  33    8.11    8.36
   0  -7  33    8.49    7.40
   0  -7 -33   -5.06    7.14
   0   7 -33    2.03    7.56
   0   7  33    3.19    8.55
   0  -7  33    8.71    4.05
   0  -7  33    7.99   11.46
   0  -7  34    7.12    7.40
   0   7  34   20.43    8.75
   0  -7 -34   13.76    7.21
   0   7 -34    9.99    7.81
   0   7  34   14.09    8.75
   0  -7  34    7.55    3.92
   0  -7  34   -0.19   11.45
   0   7  35   10.07    9.21
   0   7  35   10.02    8.84
   0  -7  35    0.71    7.56
   0   7 -35    2.39    7.72
   0  -7 -35   -1.38    7.55
   0  -7  35    8.79   12.19
   0   7  36   99.39   10.96
   0   7  36   96.61   10.98
   0  -7  36   86.61    9.73
   0   7 -36  101.38   10.05
   0  -7 -36  105.98    9.93
   0  -7  36   95.15   13.92
   0   7  37    2.38    9.43
   0   7  37    6.20    9.34
   0  -7  37    6.91    7.95
   0  -7 -37   10.20    7.96
   0   7 -37    0.13    8.23
   0  -7  37    5.86   12.85
   0   7  38  113.25   11.90
   0  -7  38  105.00   10.53
   0   7  38   95.80   11.64
   0   7 -38  115.73   10.63
   0  -7 -38  105.80   10.34
   0  -7  38  114.37   14.87
   0  -7 -39    5.86    8.20
   0   7 -39    7.38    8.64
   0   7  39    2.80    9.83
   0  -7  39    3.19   12.96
   0   7  40   62.55   10.97
   0  -7  40   79.27   14.38
   0   7  41    6.64   10.11
   0  -7  41    6.27   13.60
   0   7  42   93.72   12.02
   0   7  42  103.16   16.37
   0  -7  42  106.12   16.04
   0   7  43    4.81    9.88
   0   7  43    8.04   15.23
   0  -7  43   10.12   15.42
   0   7  44   23.09   10.64
   0   7  44   20.28   15.30
   0  -7  44    6.51   15.01
   0   7  45    4.16   10.71
   0   7  45  -14.42   15.70
   0  -7  45   -2.22   14.60
   0   7  46   85.56   12.31
   0   7  46   82.59   17.73
   0  -7  46   83.34   16.61
   0   7  47    8.55   11.16
   0  -7  47   -2.84   15.94
   0   7  47   14.13   16.67
   0  -7  48   52.58   16.36
   0   7  48   53.02   17.50
   0  -7  49    8.64   16.27
   0   7  49   -9.74   17.72
   0  -8   0  596.05   32.28
   0   8   0  638.17   32.25
   0   8   0  651.71   32.61
   0   8   0  636.42   31.39
   0   8  -1    5.81    5.83
   0   8   1    7.71    6.03
   0  -8   1    9.77    5.84
   0   8  -1   10.66    7.03
   0   8   1    7.68    4.06
   0   8  -1    3.69    3.81
   0   8   1    5.73    7.07
   0   8   2   40.26    6.52
   0  -8   2   33.94    6.40
   0   8  -2   31.67    6.19
   0   8  -2   31.86    7.31
   0   8   2   39.86    4.56
   0   8   2   34.99    7.41
   0  -8   3    0.08    5.77
   0   8   3    1.52    6.08
   0   8  -3    0.43    5.70
   0   8  -3   -0.52    6.99
   0   8   3   -1.41    4.02
   0   8   3   -5.80    7.54
   0   8   4  262.67   14.60
   0  -8   4  249.54   14.44
   0   8  -4  259.34   14.36
   0   8  -4  236.29   14.92
   0  -8   5   24.23    6.25
   0   8  -5   24.38    5.90
   0   8   5   23.06    6.62
   0   8   5   23.86    7.33
   0   8  -5   15.68    7.14
   0   8  -6 1219.72   67.72
   0  -8  -6 1320.62   67.76
   0   8   6 1678.07   69.34
   0  -8   6 1607.19   68.81
   0   8   6 1599.06   68.98
   0  -8  -6 1610.45   69.18
   0   8  -6 1328.19   67.74
   0  -8  -6 1491.49   67.79
   0  -8   6 1606.24   68.19
   0   8  -6 1595.67   69.19
   0  -8  -7   10.33    2.66
   0   8  -7   10.70    2.65
   0   8   7    9.96    6.77
   0  -8   7   15.35    6.01
   0   8   7    9.20    6.29
   0  -8  -7   12.68    7.16
   0  -8  -7    8.95    2.67
   0   8  -7   10.64    2.76
   0   8  -7    9.92    7.13
   0  -8   7   10.66    4.07
   0   8   8   21.52    7.27
   0  -8   8   45.00    4.53
   0  -8  -8   33.01    3.44
   0   8  -8   39.43    3.50
   0  -8  -8   27.89    7.06
   0  -8   8   29.65    5.97
   0   8   8   32.62    6.67
   0  -8  -8   31.23    3.45
   0   8  -8   40.63    3.38
   0   8  -8   40.78    7.67
   0   8   9   11.43    7.26
   0   8  -9    5.37    5.00
   0  -8   9   18.22    4.10
   0   8  -9   14.07    3.28
   0   8   9   26.67    6.71
   0  -8   9   16.70    5.32
   0  -8  -9   17.38    7.14
   0  -8  -9   13.54    3.13
   0   8  -9   14.61    3.22
   0   8  -9   10.58    7.06
   0   8 -10 1234.11   65.35
   0   8  10 1453.74   66.17
   0  -8  10 1314.22   65.08
   0  -8 -10 1444.37   66.10
   0   8  10 1493.62   65.91
   0  -8  10 1544.13   65.65
   0   8 -10 1355.80   66.03
   0  -8 -10 1259.35   64.87
   0   8 -10 1235.03   64.84
   0  -8 -11   38.62    4.27
   0   8 -11   35.70    4.29
   0   8  11   39.49    7.90
   0   8 -11   27.59    5.50
   0  -8  11   33.18    4.86
   0  -8 -11   42.01    7.57
   0   8  11   53.59    7.54
   0  -8  11   65.53    6.25
   0   8 -11   37.03    7.97
   0   8 -12 1275.64   60.66
   0  -8  12 1161.49   59.64
   0   8 -12 1154.25   59.86
   0  -8  12 1276.29   59.99
   0   8  12 1209.43   60.38
   0  -8 -12 1292.34   60.61
   0   8  12 1357.20   60.72
   0  -8 -12 1142.93   59.15
   0   8 -12 1195.72   59.45
   0  -8 -12 1316.88   59.52
   0  -8 -13    7.69    3.92
   0   8 -13    6.89    3.94
   0  -8  13   19.75    5.42
   0   8  13    6.85    4.27
   0  -8  13    3.12    3.97
   0   8 -13    9.72    4.77
   0   8  13    6.56    6.91
   0  -8 -13    4.10    2.73
   0   8 -13    5.63    7.84
   0  -8 -13    3.35    6.99
   0   8 -14   15.80    4.18
   0  -8 -14   12.95    4.12
   0  -8  14   12.95    5.04
   0   8  14   14.08    4.43
   0  -8  14   15.70    4.36
   0   8  14    7.07    7.27
   0   8 -14   27.10    4.87
   0  -8 -14   11.37    3.12
   0   8 -14   18.71    7.65
   0  -8 -14   10.86    7.08
   0   8 -15   -0.24    4.18
   0  -8 -15    4.48    4.36
   0  -8  15   10.03    4.99
   0  -8  15    4.38    4.53
   0   8  15    6.36    4.50
   0   8  15    2.91    7.37
   0   8 -15   27.47    4.90
   0  -8 -15    5.40    3.23
   0  -8  15    4.80    7.97
   0  -8 -15    2.64    7.35
   0   8 -16  455.16   24.24
   0  -8 -16  448.57   24.25
   0   8 -16  529.37   24.56
   0   8  16  478.35   25.77
   0  -8 -16  457.94   23.90
   0   8  16  462.63   24.34
   0  -8  16  461.46   24.35
   0  -8  16  483.13   25.91
   0  -8  16  539.58   24.66
   0  -8 -16  524.80   25.65
   0  -8 -17   16.69    7.31
   0  -8 -17   13.16    3.72
   0   8 -17   48.31    5.16
   0   8  17    2.92    7.61
   0  -8 -17   18.46    4.82
   0   8 -17   22.77    4.94
   0   8  17   15.55    5.24
   0  -8  17   17.75    5.05
   0  -8  17   29.94    8.92
   0  -8  17   31.81    5.55
   0  -8 -18  451.27   23.68
   0  -8 -18  498.63   24.20
   0   8 -18  437.66   24.06
   0   8 -18  507.77   24.24
   0   8  18  494.41   25.44
   0  -8  18  449.97   25.70
   0  -8  18  441.31   24.17
   0   8  18  466.26   24.25
   0  -8 -18  500.91   25.39
   0  -8  18  494.27   24.25
   0  -8 -19    3.76    7.37
   0  -8 -19    3.76    3.69
   0  -8 -19    4.84    4.97
   0   8 -19    3.01    4.85
   0   8 -19   -5.45    5.23
   0  -8  19    3.04    5.03
   0   8  19    4.15    5.47
   0   8  19    7.42    7.79
   0  -8  19   -0.13    8.54
   0  -8  19   15.39    5.13
   0  -8 -20  442.38   23.66
   0  -8 -20  385.00   21.97
   0   8 -20  442.44   22.50
   0  -8 -20  427.10   22.63
   0   8 -20  464.07   22.50
   0   8  20  447.44   23.92
   0  -8  20  436.78   24.21
   0  -8  20  440.27   22.59
   0   8  20  407.40   22.64
   0  -8  20  480.59   22.53
   0  -8 -21   38.30    8.56
   0  -8 -21   39.89    4.98
   0   8 -21   45.61    6.09
   0  -8 -21   50.18    6.65
   0   8 -21   31.99    5.80
   0   8  21   47.47    6.66
   0  -8  21   40.38    6.03
   0   8  21   29.80    8.93
   0  -8  21   46.17   10.05
   0  -8  21   81.35    6.51
   0   8 -22 1349.87   69.69
   0  -8 -22 1386.78   69.79
   0   8 -22 1427.91   69.64
   0   8  22 1519.61   70.84
   0  -8 -22 1424.83   70.55
   0   8  22 1386.78   69.84
   0  -8  22 1339.88   69.79
   0  -8  22 1490.37   71.01
   0  -8  22 1459.27   69.58
   0  -8  23   93.66    6.62
   0  -8 -23   57.37    7.16
   0   8 -23   54.17    7.11
   0   8  23   52.34    7.54
   0  -8  23   65.53   10.81
   0  -8  24  531.45   28.99
   0   8 -24  554.40   29.47
   0  -8 -24  613.43   29.61
   0   8  24  621.93   29.77
   0  -8  24  589.62   31.19
   0  -8  25   18.83    4.92
   0   8 -25    9.13    6.26
   0  -8 -25    8.60    5.98
   0  -8  25   18.60    9.94
   0   8  25   10.79    6.70
   0   8  26  236.59   15.17
   0  -8 -26  242.10   14.76
   0   8 -26  250.40   14.79
   0   8  26  236.71   16.50
   0  -8  26  275.81   13.97
   0  -8  26  282.12   17.31
   0   8  27   22.93    7.58
   0   8 -27   21.53    6.86
   0  -8 -27   26.73    6.81
   0   8  27   20.22    8.84
   0  -8  27   55.16    5.54
   0  -8  27   39.97   11.43
   0   8  28  504.84   26.75
   0  -8 -28  486.19   26.46
   0   8 -28  466.10   26.31
   0   8  28  473.34   27.67
   0  -8  28  532.71   25.60
   0  -8  28  534.36   28.29
   0  -8  29    6.16    7.04
   0   8  29   16.44    7.53
   0  -8 -29   16.52    7.08
   0   8 -29   12.51    7.12
   0   8  29   14.52    8.81
   0  -8  29   29.08    5.03
   0  -8  29   32.50   10.69
   0   8  30  109.55    9.60
   0  -8  30   84.13    8.76
   0  -8 -30  103.69    8.78
   0   8 -30   89.80    8.80
   0   8  30   75.57   10.36
   0  -8  30   74.51    6.62
   0  -8  30  109.46   12.59
   0  -8  31    3.25    6.96
   0   8  31    3.40    8.00
   0  -8 -31    8.04    7.12
   0   8 -31   12.04    7.22
   0   8  31   -1.35    8.65
   0  -8  31   14.14    4.73
   0  -8  31   18.21   11.35
   0  -8  32  285.39   16.39
   0   8  32  250.39   16.47
   0   8 -32  270.74   16.16
   0  -8 -32  266.91   16.06
   0   8  32  242.18   17.31
   0  -8  32  266.73   14.35
   0  -8  32  314.60   19.08
   0   8  33   21.90    8.84
   0  -8  33   21.79    7.85
   0   8 -33   17.24    7.67
   0  -8 -33   23.51    7.68
   0   8  33   25.68    9.47
   0  -8  33   24.32    4.64
   0  -8  33   25.42   11.71
   0   8  34  131.91   12.35
   0   8 -34  125.55   10.94
   0  -8 -34  146.30   11.08
   0  -8  34  133.14   14.56
   0  -8  34  130.28   11.02
   0   8  34  145.78   11.86
   0   8  35    1.06    9.29
   0   8 -35   10.01    8.09
   0  -8 -35   10.33    8.03
   0  -8  35   34.33   12.59
   0   8  35    6.46    9.03
   0  -8  35    5.13    7.91
   0   8  36  277.81   18.38
   0  -8  36  301.16   20.32
   0   8  36  273.07   17.47
   0  -8  36  273.77   16.92
   0  -8 -36  268.37   16.94
   0   8 -36  275.75   16.96
   0  -8  37   24.38    8.48
   0   8  37   24.35    9.90
   0  -8 -37   24.36    8.39
   0   8 -37   23.12    8.54
   0   8  37   13.30   10.07
   0  -8  37   50.86   13.59
   0   8  38  193.30   15.02
   0  -8  38  189.94   17.60
   0  -8  38  176.29   13.40
   0   8  38  207.76   14.64
   0   8 -38  175.80   13.36
   0  -8 -38  186.53   13.51
   0   8  39    8.07    9.95
   0  -8  39   12.97   13.48
   0   8 -39   -2.94    8.81
   0  -8 -39   -3.65    8.53
   0   8  40    6.10   10.19
   0  -8  40    1.80   13.60
   0   8  41    8.46   10.27
   0  -8  41    7.86   15.11
   0   8  42   64.74   11.37
   0  -8  42   46.62   15.64
   0   8  43    0.39   10.81
   0  -8  43   30.31   16.10
   0   8  44  202.35   16.99
   0  -8  44  245.94   21.08
   0   8  45   12.54   11.23
   0   8  45   -2.87   16.10
   0  -8  45   39.85   16.03
   0   8  46    5.29   11.09
   0   8  46   24.13   16.61
   0  -8  46    1.56   16.09
   0   8  47    3.09   11.27
   0  -8  47    3.18   16.05
   0   8  47   17.61   17.13
   0  -8  48  127.17   19.08
   0   8  48  167.68   20.18
   0  -9   0   -2.95    5.73
   0   9   0    1.11    6.00
   0   9   0    6.11    7.27
   0   9   0   -2.13    4.06
   0   9  -1    2.02    6.11
   0  -9  -1    1.83    6.26
   0   9   1    2.26    6.10
   0  -9   1    3.76    6.04
   0   9   1   -3.83    7.26
   0   9  -1    4.17    7.12
   0   9   1   -2.28    4.12
   0   9  -1    1.54    4.04
   0  -9   2    8.44    6.02
   0   9   2    5.30    6.11
   0   9  -2    7.90    6.28
   0   9  -2    7.89    7.26
   0   9   2    6.66    4.27
   0   9   2   11.75    7.43
   0  -9   3    0.83    5.90
   0   9   3    3.31    6.11
   0   9  -3    4.54    5.86
   0   9  -3    5.62    7.13
   0   9   3   -1.15    7.75
   0   9   3    1.64    4.28
   0   9   4  103.56    8.98
   0  -9   4  121.87    8.78
   0   9  -4   98.81    8.53
   0   9   4  113.00    7.43
   0   9  -4  117.54    9.63
   0   9   4  121.28   10.33
   0   9  -5    0.57    5.92
   0  -9   5    2.32    6.02
   0   9   5    1.75    6.56
   0   9   5   -2.93    7.43
   0   9   5    0.29    4.36
   0   9  -5    1.30    7.27
   0  -9   6  347.64   17.64
   0   9   6  305.37   17.73
   0   9   6  310.73   18.24
   0   9  -6  301.89   18.19
   0   9  -7   38.26    3.23
   0  -9  -7   41.00    3.30
   0   9   7   81.14    7.98
   0  -9  -7   60.92    8.22
   0  -9   7   72.42    6.77
   0   9   7   46.97    8.27
   0  -9   7   37.31    4.82
   0   9  -7   47.72    8.17
   0  -9  -8 2764.38  140.59
   0   9  -8 2705.25  140.56
   0  -9   8 3261.79  141.63
   0  -9  -8 3108.71  141.97
   0   9   8 3054.76  141.72
   0   9   8 3222.20  142.04
   0  -9   8 3225.59  140.96
   0  -9  -8 2949.26  140.63
   0   9  -8 2744.64  140.58
   0   9  -8 3240.50  141.96
   0  -9  -9   68.30    4.95
   0   9  -9   67.30    4.91
   0  -9  -9   79.61    9.16
   0  -9   9  161.58    8.74
   0   9  -9   86.14    7.30
   0   9   9   90.61    9.13
   0   9  -9   70.37    5.06
   0  -9   9   75.25    6.05
   0  -9  -9   74.60    5.11
   0   9  -9   83.49    9.28
   0   9  10  766.75   36.97
   0   9 -10  630.01   35.92
   0  -9  10  687.99   36.16
   0  -9 -10  695.06   36.75
   0  -9 -10  801.56   35.24
   0   9 -10  675.32   35.17
   0   9 -10  675.79   35.20
   0  -9 -10  768.29   35.25
   0  -9  10  684.03   35.51
   0  -9 -11    3.16    3.44
   0   9 -11    2.93    3.39
   0   9 -11    0.08    5.22
   0   9  11   -1.70    7.49
   0  -9  11   17.91    5.96
   0   9 -11    4.85    3.51
   0  -9 -11    2.07    7.10
   0  -9 -11    3.57    3.49
   0  -9  11    8.33    4.25
   0   9  12  810.65   40.48
   0  -9  12  781.34   39.22
   0   9 -12  773.89   38.95
   0  -9 -12  776.69   38.99
   0  -9  12  868.07   39.84
   0  -9 -12  792.62   40.36
   0  -9 -12  763.45   38.93
   0   9 -12  822.66   38.93
   0   9 -12  742.25   39.53
   0   9  13   45.13    8.63
   0   9 -13   42.20    6.29
   0  -9  13   49.81    5.65
   0  -9  13   92.38    7.13
   0  -9 -13   54.82    8.61
   0   9 -13   55.33    5.03
   0  -9 -13   50.28    4.95
   0   9 -14 1076.28   51.56
   0   9  14 1201.73   52.55
   0  -9  14 1080.88   51.27
   0   9 -14 1117.32   51.07
   0  -9 -14 1211.61   51.15
   0  -9 -14  874.05   50.59
   0  -9 -14 1128.58   52.41
   0  -9  14 1137.35   51.72
   0   9 -15   31.45    5.46
   0   9  15   11.21    7.92
   0  -9  15   34.06    6.19
   0  -9 -15   15.24    4.43
   0   9 -15   19.86    4.45
   0  -9 -15   12.03    7.80
   0  -9 -15   10.26    3.24
   0   9 -16   29.88    5.47
   0   9  16   25.42    8.00
   0  -9  16   23.65    5.97
   0  -9 -16   26.59    5.04
   0   9 -16   25.55    4.69
   0  -9 -16   26.75    7.74
   0  -9 -16   16.31    3.44
   0  -9 -17    0.51    3.27
   0   9 -17   20.50    5.39
   0   9  17    4.58    7.88
   0  -9 -17    2.00    5.09
   0   9 -17    0.70    4.57
   0  -9 -17    6.90    7.75
   0  -9  17    1.73    5.78
   0   9 -18  166.44   10.08
   0  -9 -18  164.73   10.13
   0   9 -18  207.09   10.58
   0   9  18  167.44   12.61
   0  -9 -18  148.35    9.26
   0  -9  18  174.45   10.15
   0   9  18  155.58   10.29
   0  -9 -18  180.67   12.55
   0  -9  18  187.01   10.82
   0  -9 -19   17.41    3.89
   0   9 -19   19.47    5.19
   0  -9 -19   22.03    5.27
   0   9 -19   44.21    5.72
   0  -9  19    7.29    5.25
   0   9  19   17.49    5.66
   0   9  19    8.63    8.28
   0  -9 -19   12.15    8.42
   0  -9  19   35.13    5.81
   0  -9 -20  357.75   20.03
   0   9 -20  418.30   20.60
   0  -9 -20  458.08   20.74
   0   9 -20  398.36   20.88
   0   9  20  422.97   22.39
   0  -9  20  381.18   20.71
   0  -9  20  336.22   20.68
   0   9  20  420.67   20.80
   0  -9 -20  389.89   21.99
   0  -9 -21    7.15    3.84
   0  -9  21   12.07    5.44
   0   9  21   -5.15    8.38
   0  -9 -21    6.72    5.38
   0   9 -21    6.24    5.40
   0  -9  21    3.04    5.28
   0   9  21    9.33    5.82
   0  -9  21   14.53    9.50
   0  -9 -21    0.39    8.18
   0  -9 -22  118.53    7.90
   0  -9  22  142.95    8.83
   0  -9  22  116.68    9.03
   0   9  22  119.79    9.24
   0   9 -22  140.57    9.03
   0  -9 -22  127.25    9.00
   0   9  22  121.96   11.42
   0  -9 -22  121.49   11.28
   0  -9  22  163.54   12.91
   0  -9  23   72.38    6.32
   0   9  23   39.23    9.36
   0   9  23   41.80    6.89
   0  -9  23   23.43    6.51
   0  -9 -23   29.61    4.87
   0  -9 -23   33.13    9.04
   0  -9 -23   42.56    6.49
   0   9 -23   41.43    6.53
   0  -9  23   76.40   10.93
   0  -9  24  808.40   44.55
   0   9  24  927.13   44.60
   0  -9 -24  915.21   44.46
   0   9 -24  875.16   44.37
   0  -9 -24  808.89   43.91
   0  -9  24  960.78   44.27
   0  -9  24  979.21   46.18
   0  -9  25   13.45    6.35
   0   9  25   48.61    7.60
   0  -9 -25   39.11    6.77
   0   9 -25   40.83    6.83
   0  -9 -25   30.13    5.19
   0  -9  25   68.64    6.14
   0  -9  25   55.89   11.19
   0  -9  26   77.67    9.23
   0   9  26  137.13    9.97
   0   9 -26  106.79    9.34
   0  -9 -26  148.56    9.63
   0  -9 -26  127.90    8.19
   0  -9  26  138.72    8.63
   0  -9  26  134.14   12.85
   0   9  27   -2.88    6.95
   0  -9 -27    6.43    6.39
   0   9 -27    2.42    6.57
   0  -9 -27    1.33    4.52
   0   9  27   -0.70    9.07
   0  -9  27    4.39    5.25
   0  -9  27   11.94   10.60
   0   9  28   33.22    7.74
   0   9 -28   44.87    7.16
   0  -9 -28   44.81    7.20
   0  -9 -28   36.76    5.42
   0   9  28   34.49    9.70
   0  -9  28   47.25    5.87
   0  -9  28   53.95   11.36
   0   9  29   10.44    7.66
   0  -9 -29    5.56    6.84
   0   9 -29    8.24    7.01
   0  -9 -29   10.42    4.93
   0   9  29    6.63    9.15
   0  -9  29   11.56    5.11
   0  -9  29   15.20   11.30
   0   9  30  101.09    9.78
   0  -9 -30  103.93    9.14
   0   9 -30   98.26    9.03
   0  -9 -30   86.34    7.43
   0   9  30   95.43   11.41
   0  -9  30   92.83    7.35
   0  -9  30  122.44   13.08
   0   9  31    3.48    7.87
   0   9 -31    2.18    7.06
   0  -9 -31    6.95    7.00
   0   9  31    0.36    9.23
   0  -9  31    5.21    4.93
   0  -9  31   10.30   11.55
   0   9  32    2.41    8.31
   0  -9 -32   10.53    7.53
   0   9 -32    4.95    7.50
   0   9  32   19.71    9.63
   0  -9  32    4.43    5.03
   0  -9  32    3.40   11.89
   0   9  33    7.66   10.21
   0  -9  33   13.57   12.21
   0   9 -33    5.90    7.70
   0  -9 -33    1.43    7.60
   0   9  33   -3.24    8.60
   0   9  34  138.72   13.95
   0  -9  34  193.19   16.03
   0  -9 -34  157.86   11.99
   0   9 -34  162.70   12.31
   0   9  34  172.25   12.89
   0  -9  34  174.04   12.22
   0   9  35   19.92   10.22
   0  -9  35   64.98   13.49
   0   9 -35   34.46    8.51
   0  -9 -35   32.42    8.46
   0  -9  35   33.93    8.65
   0   9  35   33.53    9.45
   0   9  36  303.19   20.84
   0  -9  36  379.01   22.79
   0  -9 -36  338.19   19.44
   0   9 -36  319.60   19.47
   0   9  36  347.49   20.09
   0  -9  36  328.59   19.48
   0   9  37   15.95   10.46
   0  -9  37   38.55   13.37
   0  -9 -37   11.51    8.27
   0   9  37   13.88    9.60
   0  -9  37   11.57    8.29
   0  -9  38   37.12   13.65
   0  -9 -38   53.61    8.99
   0   9  38   36.53   10.92
   0  -9  39    8.10   14.49
   0   9  39   -1.00   10.47
   0  -9  40   56.90   15.40
   0   9  40   31.25   11.32
   0  -9  41   91.78   16.50
   0   9  41   34.66   11.74
   0  -9  42  528.03   29.72
   0   9  42  400.96   26.36
   0  -9  43   16.80   16.54
   0   9  43   -1.88   11.43
   0  -9  44   38.67   16.95
   0   9  44   30.18   11.87
   0  -9  45   69.21   17.44
   0   9  45   24.79   12.03
   0  -9  46  302.79   23.13
   0   9  46  236.36   19.08
   0   9  47   14.20   11.98
   0   9  47   39.86   17.39
   0   9 -48   36.30   12.00
   0  -9 -49   11.89   10.98
   0  -9 -50   45.99   11.80
   0  10   0  317.81   17.44
   0 -10   0  329.45   17.65
   0  10   0  298.56   16.18
   0 -10   1   10.84    6.64
   0  10  -1    3.86    6.29
   0 -10  -1   12.49    6.83
   0  10  -1    3.07    2.20
   0  10   1    5.13    4.35
   0 -10  -2   44.06    7.32
   0 -10   2   45.07    7.06
   0  10  -2   45.46    6.83
   0  10  -2   33.06    3.35
   0  10   2   30.64    4.99
   0  10   3    1.94    4.47
   0  10  -3   -6.40    6.36
   0 -10   3   -1.14    6.41
   0  10   4   40.04    5.30
   0  10  -4   58.74    7.14
   0 -10   4   50.78    7.08
   0  10   5    8.65    4.68
   0  10   5    3.64    7.67
   0 -10   5    6.62    6.42
   0  10   6  155.56   10.09
   0 -10   6  201.93   11.37
   0  10   6  175.84   12.54
   0 -10   7    9.56    6.44
   0  10   7    1.47    7.85
   0 -10   8   39.23    6.64
   0 -10  -8   37.36    7.96
   0  10   8   26.97    7.93
   0  10  -8   11.46    2.30
   0 -10  -8   23.04    2.67
   0 -10   9    0.42    4.20
   0 -10  -9    0.57    2.85
   0  10  -9   -3.49    5.58
   0  10   9    3.72    7.65
   0 -10  -9    0.47    7.75
   0 -10  -9    1.01    2.93
   0 -10   9    5.37    6.41
   0  10  -9    2.68    2.63
   0  10 -10    7.33    2.98
   0 -10 -10    9.68    3.40
   0  10  10   -0.63    7.62
   0  10 -10    6.85    5.70
   0 -10  10    5.81    6.07
   0 -10 -10    7.24    3.54
   0  10 -10    6.48    3.10
   0 -10 -10    9.65    7.74
   0 -10  10    7.00    4.67
   0  10 -11    6.50    3.37
   0 -10 -11    3.69    3.95
   0  10 -11    0.34    5.55
   0  10  11   10.60    7.82
   0 -10  11   16.21    6.67
   0  10 -11    5.82    3.45
   0 -10 -11    0.10    4.07
   0 -10 -11    8.71    7.51
   0 -10  11   10.45    5.11
   0  10 -12  346.95   19.19
   0  10  12  378.79   20.51
   0 -10 -12  378.89   20.48
   0 -10  12  419.71   19.86
   0  10 -12  331.47   18.08
   0 -10 -12  361.81   18.27
   0 -10 -12  367.61   18.35
   0 -10  12  364.27   18.71
   0  10 -12  342.25   18.13
   0 -10 -13    6.26    3.99
   0  10 -13    8.05    3.75
   0  10 -13    7.33    5.71
   0  10  13    3.07    7.81
   0 -10  13   13.74    7.11
   0 -10 -13   10.18    4.28
   0  10 -13    9.78    3.87
   0 -10 -13   12.71    8.13
   0 -10  13    6.04    4.88
   0  10 -14   12.56    4.17
   0 -10 -14   10.25    4.23
   0  10  14    7.77    8.15
   0  10 -14   17.72    5.67
   0 -10  14   16.27    6.55
   0  10 -14   19.63    4.20
   0 -10 -14    2.15    8.65
   0 -10  14   19.43    4.83
   0 -10 -14   15.91    4.32
   0  10  15   11.87    8.35
   0  10 -15   22.68    5.86
   0  10 -15   16.85    4.55
   0 -10 -15   17.21    4.65
   0 -10  15   18.60    5.06
   0 -10  15   46.10    6.55
   0 -10 -15   23.00    8.60
   0  10 -15   12.76    4.33
   0 -10 -15   17.55    4.31
   0  10 -16  706.57   31.46
   0  10  16  777.88   32.81
   0 -10  16  694.31   31.00
   0  10 -16  660.46   30.80
   0 -10 -16  741.19   30.94
   0 -10  16  819.40   31.82
   0 -10 -16  787.84   32.76
   0 -10 -16  693.95   30.82
   0  10 -16  658.35   30.71
   0  10 -17   51.38    6.37
   0  10  17   30.41    8.71
   0 -10  17   32.60    5.45
   0  10 -17   32.04    5.17
   0 -10  17   64.26    6.83
   0  10 -17   31.50    5.01
   0 -10 -17   29.09    5.05
   0 -10 -17   15.43    3.29
   0 -10 -17   31.06    8.82
   0  10  18  169.08   12.52
   0  10 -18  191.82   10.58
   0 -10 -18  144.96    8.66
   0 -10 -18  180.26   12.64
   0 -10  18  166.83   10.66
   0  10 -18  137.90    9.59
   0 -10 -18  177.79    9.77
   0  10 -19    5.66    5.00
   0 -10 -19    2.31    4.98
   0 -10 -19    2.47    8.11
   0  10  19   -0.85    8.56
   0 -10  19   16.34    6.22
   0 -10 -19    5.69    3.38
   0 -10 -20  336.57   19.29
   0  10  20  415.60   22.25
   0 -10  20  443.46   20.56
   0 -10 -20  418.57   22.09
   0  10 -20  382.28   19.96
   0 -10 -20  387.38   20.03
   0  10 -21   71.07    6.91
   0 -10 -21   72.30    6.88
   0 -10 -21   73.81   10.10
   0  10  21   83.61   10.33
   0 -10  21  124.78    7.92
   0 -10 -21   45.22    5.45
   0  10 -22 1007.97   52.23
   0 -10 -22 1114.22   52.41
   0  10  22 1167.55   53.89
   0 -10 -22  968.67   51.82
   0 -10  22 1112.51   52.52
   0 -10 -22 1095.92   53.63
   0 -10 -23   12.70    9.44
   0  10  23   27.05   10.03
   0 -10 -23   17.11    4.46
   0 -10 -23   30.05    6.35
   0  10  24   59.90   10.39
   0 -10  24   71.95    7.11
   0 -10 -24   44.71    5.41
   0  10 -24   77.05    7.20
   0 -10 -24   62.31    7.21
   0  10  25  133.41   12.61
   0 -10 -25  106.00    9.03
   0 -10 -25   70.69    7.41
   0 -10  26 1973.94   88.91
   0 -10 -26 1864.08   89.10
   0 -10 -26 1643.28   88.56
   0 -10  27  220.45   11.92
   0 -10 -27  151.48   12.23
   0 -10  28  631.71   31.99
   0 -10 -28  639.52   32.52
   0 -10  28  613.18   34.55
   0  10  28  613.16   34.24
   0 -10  29   26.44    5.93
   0 -10 -29   15.45    7.28
   0 -10  29   32.89   11.99
   0  10  29    3.49   10.07
   0 -10  30   31.13    5.98
   0 -10  30   15.80   11.86
   0 -10 -30   16.98    7.39
   0  10  30   30.00   10.26
   0 -10 -31   12.39    7.35
   0  10  31   12.39   10.24
   0 -10  32  210.37   16.63
   0 -10 -32  172.79   12.65
   0  10  32  180.66   15.11
   0 -10 -33   39.63    8.61
   0  10  33   32.31   11.02
   0 -10  34  576.27   31.06
   0 -10 -34  545.40   28.29
   0  10  34  461.05   29.62
   0 -10  35   39.21   13.52
   0 -10 -35   35.36    8.55
   0  10  35   27.51   10.94
   0 -10  36  -20.84   13.67
   0 -10 -36   -1.97    8.10
   0  10  36    4.32   10.53
   0 -10  37    7.11   14.20
   0 -10 -37   -5.54    8.37
   0  10  37   -1.04   10.84
   0 -10  38   -1.14   14.79
   0 -10 -38   -2.22    8.67
   0  10  38    1.05   10.68
   0  10  39    1.49   11.16
   0 -10  39   12.34   15.19
   0  10  40   40.67   12.04
   0 -10  40   44.74   15.92
   0  10  41   17.88   12.06
   0 -10  41    0.24   16.16
   0  10  42   -5.52   11.54
   0 -10  42    2.74   15.91
   0  10  43    5.56   11.62
   0 -10  43   38.90   17.40
   0  10  44  148.25   15.81
   0 -10  44  212.12   19.92
   0 -10 -45   23.11   10.64
   0  10  45   13.08   12.23
   0 -10  45   23.62   16.54
   0 -10 -46   48.78   10.94
   0  10  46   10.04   12.38
   0 -10 -47   -3.19   10.79
   0  10  47    1.85   12.38
   0 -10 -48    5.18   11.03
   0  10  48   17.50   12.85
   0 -10 -49   19.78   11.25
   0 -10 -50   36.99   11.75
   0 -11   0   26.09    7.56
   0 -11  -1   45.93    8.58
   0 -11   1   27.71    8.31
   0  11   1   14.47    4.81
   0 -11   2  956.35   47.83
   0 -11  -2  909.03   47.77
   0  11   2  947.80   46.62
   0 -11  -3   61.81    9.11
   0 -11   3   79.96    9.39
   0  11   3   39.32    5.77
   0 -11   4  500.28   26.37
   0  11   4  486.39   25.00
   0 -11   5   28.85    8.15
   0  11   5   11.83    5.05
   0  11   5   18.31    8.49
   0 -11   6   17.91    7.77
   0  11   6   16.80    5.13
   0  11   6    1.76    8.44
   0 -11   7   37.77    7.70
   0  11   7   27.03    5.43
   0  11   7   21.09    8.81
   0  11   8 1198.84   60.41
   0 -11   8 1194.20   59.97
   0  11   9   69.67    9.25
   0 -11  -9   25.67    2.61
   0 -11  -9   63.20    9.41
   0 -11  10  199.25   11.23
   0 -11 -10  212.77   14.17
   0 -11  10  207.39   12.83
   0 -11 -10  194.17   10.42
   0  11  10  237.68   14.28
   0  11 -11    1.83    6.32
   0  11  11   -1.80    8.42
   0 -11 -11    4.57    3.20
   0 -11  11    1.59    4.63
   0 -11 -11   19.04    8.72
   0 -11  11   28.20    7.04
   0  11  12  619.71   30.03
   0  11 -12  535.48   28.82
   0 -11 -12  539.63   27.68
   0 -11  12  604.76   28.12
   0 -11 -12  589.00   30.03
   0 -11  12  645.84   29.32
   0 -11 -12  510.82   27.62
   0  11  13   64.76    9.60
   0  11 -13   53.94    7.34
   0 -11 -13   48.35    5.01
   0 -11  13   58.48    6.02
   0 -11 -13   51.49    5.08
   0 -11 -13   63.84    9.71
   0 -11  13  111.40    8.29
   0  11 -14  535.38   30.78
   0  11  14  647.78   32.17
   0 -11  14  570.83   30.19
   0 -11 -14  616.96   29.99
   0 -11 -14  630.60   32.04
   0 -11  14  624.03   31.12
   0 -11 -14  602.44   29.90
   0 -11 -15   14.59    4.26
   0  11 -15   25.30    6.47
   0  11  15   11.56    8.65
   0 -11  15   13.10    5.16
   0 -11 -15   10.73    4.54
   0 -11 -15   11.56    8.60
   0 -11  15   29.98    7.21
   0 -11 -16    1.48    4.29
   0  11  16   -1.75    8.53
   0  11 -16   14.99    6.06
   0 -11  16    6.45    5.06
   0 -11 -16    7.57    4.67
   0 -11 -16    3.00    8.85
   0 -11  16    8.55    6.68
   0 -11 -17    6.19    4.55
   0  11  17    3.26    8.85
   0 -11  17    8.61    5.04
   0 -11 -17    8.11    4.92
   0 -11 -17   11.03    8.57
   0 -11  17   19.87    6.79
   0 -11  18  293.45   16.21
   0 -11 -18  304.57   16.15
   0  11  18  322.36   18.74
   0 -11 -18  270.56   15.92
   0 -11  18  334.65   17.22
   0 -11 -18  316.48   18.86
   0 -11  19   49.81    5.99
   0 -11 -19   39.62    5.80
   0 -11 -19   45.04    9.69
   0 -11 -19   16.27    2.97
   0  11  19   68.11   10.10
   0 -11 -19   45.88    5.61
   0 -11  19   73.89    7.46
   0 -11  20  486.27   24.28
   0 -11 -20  581.28   24.41
   0  11  20  587.27   26.63
   0 -11 -20  524.49   26.49
   0 -11 -20  366.12   23.20
   0 -11 -20  579.47   24.31
   0 -11  20  513.42   24.93
   0 -11 -21   10.38    5.80
   0 -11  21   17.36    5.72
   0  11  21   10.33    9.36
   0 -11 -21    5.36    9.10
   0 -11 -21    4.48    3.49
   0 -11 -21   13.28    5.55
   0 -11  21   30.87    6.92
   0 -11 -22   90.74    7.98
   0  11  22   80.57   11.27
   0 -11 -22   88.45   11.34
   0 -11 -22   85.56    7.83
   0 -11  22  105.38    8.55
   0 -11 -23   41.98    7.00
   0 -11 -23   46.68   10.73
   0  11  23   42.64   10.47
   0 -11 -23   35.41    6.54
   0 -11  23   60.22    7.25
   0 -11 -24  557.56   28.43
   0  11  24  575.43   30.25
   0 -11 -24  524.42   29.99
   0 -11  24  532.33   28.42
   0 -11 -24  547.77   28.33
   0 -11  25   60.41    7.52
   0  11  25   46.47   10.81
   0 -11 -25   47.92    7.25
   0  11  26  161.17   13.66
   0 -11 -26  166.48   10.66
   0 -11  26  122.93   10.29
   0 -11 -27    2.45    6.68
   0 -11  27    4.82    6.22
   0 -11 -28   57.51    7.83
   0  11  28   51.58   11.21
   0 -11  28   44.00    7.07
   0 -11 -29   21.39    7.50
   0  11  29   17.98   10.93
   0 -11  29   23.20    6.47
   0 -11 -30  228.16   14.15
   0  11  30  212.86   16.66
   0 -11 -31   27.29    7.93
   0  11  31    5.32   10.82
   0 -11 -32  123.02   10.41
   0  11  32  103.71   13.16
   0 -11 -33    5.83    7.92
   0  11  33    2.16   11.07
   0 -11 -34   35.44    8.59
   0  11  34   41.92   11.65
   0 -11 -35   16.01    8.69
   0  11  35   18.65   11.26
   0 -11 -36  227.37   15.02
   0  11  36  206.03   17.22
   0 -11 -37   35.45    9.60
   0 -11  37   78.77   16.17
   0  11  37   37.78   11.97
   0 -11 -37   33.28    9.48
   0 -11 -38  108.47   10.95
   0  11  38   71.19   13.15
   0 -11  38   92.54   17.60
   0 -11 -38   88.29   11.11
   0  11  39   29.66   12.67
   0 -11 -39   31.76   10.38
   0  11  40  385.09   26.41
   0 -11  40  517.30   29.38
   0 -11 -40  437.60   25.04
   0  11  41   36.07   13.02
   0 -11 -41   62.34   11.10
   0 -11  42  102.32   17.50
   0  11  42   96.59   13.85
   0 -11 -42  105.93   11.96
   0 -11  43    3.94   16.05
   0  11  43    4.97   12.22
   0 -11 -43    9.65   10.23
   0  11  44    0.48   12.12
   0 -11 -44   13.59   10.41
   0  11  45   17.50   12.53
   0 -11 -45    7.04   10.69
   0  11  46   88.35   14.59
   0 -11 -46  123.37   13.20
   0  11  47    7.77   12.67
   0 -11 -47   27.90   11.39
   0  11  48   53.11   13.84
   0 -11 -48   72.32   12.22
   0 -11 -49   12.18   11.40
   0 -12   0  241.76   15.31
   0 -12   1    6.56    7.84
   0 -12  -1    9.09    7.75
   0 -12  -2   22.85    8.35
   0 -12   2   16.05    7.75
   0 -12   3   11.39    7.71
   0 -12  -3    3.79    7.79
   0  12   4   88.40   10.94
   0 -12  -4  127.30   10.53
   0 -12   4  125.53   10.37
   0  12   5   23.44    9.25
   0 -12  -5   41.55    8.84
   0 -12   5   45.50    8.48
   0  12   6  482.46   26.45
   0 -12   6  473.16   25.79
   0  12   7   36.39    9.42
   0 -12   7   45.75    8.28
   0  12   8   38.26    9.27
   0 -12   8   25.31    7.73
   0  12   9   -8.06    8.83
   0 -12   9    2.35    7.36
   0  12  10  111.08   11.45
   0 -12  10  109.26    9.96
   0 -12 -11    3.11    2.34
   0 -12 -11    8.17    9.34
   0 -12  11   21.26    7.79
   0  12  11   12.10    9.10
   0 -12 -12   81.00    5.95
   0  12  12  137.55   11.02
   0 -12 -12  140.35   11.27
   0 -12  12  132.47    9.79
   0 -12  13   11.39    4.78
   0  12  13   -0.76    8.97
   0 -12 -13    0.56    3.69
   0 -12 -13   -1.79    8.97
   0 -12  13   10.61    7.39
   0 -12  14   14.17    7.42
   0 -12 -14   10.18    4.15
   0  12  14   -2.45    9.18
   0 -12  14   17.16    4.88
   0 -12 -14    8.55    3.97
   0 -12 -14   13.93    9.33
   0 -12  15   28.99    7.62
   0 -12 -15   17.62    4.53
   0 -12  15   15.12    5.11
   0 -12 -15   14.36    4.31
   0 -12 -15   21.96    9.68
   0  12  15   15.93    9.33
   0  12  16  313.66   18.09
   0 -12 -16  278.26   14.90
   0 -12  16  274.96   15.17
   0 -12 -16  243.00   14.75
   0 -12  16  341.03   16.82
   0 -12 -16  315.73   18.13
   0 -12  17   38.24    7.78
   0 -12 -17   15.33    5.08
   0  12  17    6.39    9.67
   0 -12  17   21.61    5.35
   0 -12 -17   15.99    4.86
   0 -12 -17   20.82    9.72
   0 -12  18   35.75    7.59
   0 -12 -18   31.87    5.57
   0  12  18   29.73    9.83
   0 -12  18   23.08    5.72
   0 -12 -18   41.81    5.41
   0 -12 -18   41.51    9.93
   0 -12  19   -5.81    7.11
   0 -12 -19   -0.93    5.27
   0  12  19  -16.79    9.78
   0 -12  19    0.65    5.38
   0 -12 -19    1.74    4.99
   0 -12 -19    4.53    9.70
   0 -12  20   46.43    7.74
   0 -12 -20   26.07    6.00
   0  12  20   10.35    9.98
   0 -12  20   28.20    6.04
   0 -12 -20   21.54    5.75
   0 -12 -20   40.09   10.24
   0 -12  21   21.74    7.35
   0 -12 -21   17.39    5.94
   0 -12  21    7.08    5.80
   0 -12 -21   10.05    5.62
   0 -12 -21   15.09   10.34
   0  12  21    9.61   10.30
   0 -12  22  193.75   12.37
   0 -12 -22  172.70   11.33
   0 -12  22  171.17   11.27
   0  12  22  198.03   14.77
   0 -12 -22  171.22   11.15
   0 -12 -22  188.28   14.76
   0 -12  23   17.05    7.33
   0  12  23    4.57   10.34
   0 -12 -23    6.46    6.38
   0 -12  23   10.74    6.43
   0 -12 -23   10.57    6.23
   0 -12 -23   10.76   10.25
   0 -12  24    4.65    7.14
   0  12  24   14.83   10.41
   0 -12 -24   13.84    6.67
   0 -12  24    4.12    6.40
   0 -12 -24    3.85    6.44
   0 -12 -24   10.38   10.27
   0 -12  25    8.02    6.61
   0 -12 -25    2.27    6.92
   0  12  25    9.46   10.60
   0 -12  25   20.38    7.34
   0 -12 -25   15.09    6.57
   0  12  26  247.69   17.27
   0 -12 -26  205.90   13.96
   0 -12 -26  219.02   13.83
   0 -12  26  249.93   14.17
   0  12  27   82.42   12.43
   0 -12 -27   44.22    7.86
   0 -12  27   60.43    8.02
   0 -12 -27   44.27    8.02
   0 -12 -28  304.84   17.23
   0  12  28  258.77   19.94
   0 -12  28  288.41   17.12
   0 -12 -28  327.62   17.60
   0 -12 -29   19.81    7.63
   0  12  29   16.65   11.18
   0 -12 -29    9.94    7.67
   0  12  30   14.36   11.56
   0 -12 -30   20.01    8.13
   0  12  31   22.61   11.79
   0 -12 -31   24.18    8.34
   0  12  32  224.00   17.74
   0 -12 -32  234.25   15.11
   0  12  33   19.89   11.74
   0 -12 -33   20.96    8.78
   0  12  34   75.94   12.98
   0 -12 -34   92.57   10.39
   0  12  35    2.59   11.63
   0 -12 -35    8.94    9.03
   0  12  36   -2.13   12.06
   0 -12 -36   -2.16    9.43
   0  12  37    4.97   12.08
   0 -12 -37   -6.08    9.50
   0  12  38    2.86   12.31
   0 -12 -38    8.07    9.39
   0  12  39    6.27   12.58
   0 -12 -39   15.34    9.64
   0  12  40   35.77   12.53
   0 -12 -40   38.92   10.45
   0  12  41    3.43   12.09
   0  12  42   20.57   12.42
   0  12  43   -4.01   12.78
   0  12  44   18.89   13.17
   0  12  45   18.79   13.05
   0  12  46   -6.65   12.85
   0  12  47   14.84   13.60
   0 -13   0   23.23    8.77
   0 -13  -1   88.92    9.75
   0 -13   1   70.59    9.97
   0 -13  -2 1023.01   53.49
   0 -13   2 1080.65   53.55
   0 -13   3  234.08   15.34
   0 -13  -3  218.29   15.43
   0  13   4  918.06   44.46
   0 -13  -4  827.08   43.94
   0 -13   4  821.65   43.82
   0  13   5   52.01   10.35
   0 -13   5   53.13    8.77
   0 -13  -5   26.44    8.91
   0  13   6  115.76   12.51
   0 -13   6  149.76   11.47
   0 -13  -6  123.28   11.31
   0  13   7  104.42   11.95
   0 -13   7   96.46   10.51
   0  13   8  849.12   43.05
   0 -13   8  799.73   42.38
   0  13   9  133.43   12.74
   0 -13   9  114.40   11.22
   0  13  10  209.86   14.43
   0 -13  10  173.74   13.29
   0  13  11    9.70    9.97
   0 -13  11   23.90    8.20
   0  13  12  312.22   20.06
   0 -13 -12  312.29   20.07
   0 -13  12  326.66   18.92
   0 -13 -13   34.32    3.67
   0 -13 -13   66.74   11.04
   0  13  13   84.51   11.21
   0 -13 -14  591.17   24.46
   0 -13  14  611.11   23.32
   0  13  14  639.44   24.82
   0 -13  15   44.70    5.96
   0 -13  15   83.60    9.13
   0 -13 -15   33.35   10.69
   0  13  15   66.69   11.30
   0 -13  16   16.25    5.24
   0  13  16   14.64    9.69
   0 -13  16   30.04    8.02
   0 -13 -16   27.34   10.45
   0 -13  17   22.14    5.64
   0 -13 -17   20.23    5.14
   0 -13  17   41.83    8.18
   0 -13 -17   28.17   10.97
   0  13  17   20.06   10.46
   0 -13  18  515.46   25.15
   0 -13 -18  474.38   26.39
   0 -13 -18  424.24   23.33
   0 -13  18  446.86   23.57
   0  13  18  490.43   26.37
   0 -13 -19   60.48    7.23
   0 -13  19  131.12   10.10
   0 -13 -19   78.40   12.27
   0  13  19  105.12   12.32
   0 -13 -20  393.06   20.94
   0  13  20  409.07   23.84
   0 -13  20  393.51   22.22
   0 -13 -20  402.21   23.80
   0  13  21   30.16   10.97
   0 -13  21   42.03    8.41
   0 -13 -21   15.76    6.12
   0 -13 -21   18.45   11.08
   0  13  22    9.52   10.65
   0 -13  22   23.39    8.09
   0 -13 -22   19.22    6.39
   0 -13 -22   10.72   11.09
   0  13  23    2.43   10.72
   0 -13  23    6.34    7.66
   0 -13 -23    0.42    6.54
   0 -13 -23    3.49   11.18
   0  13  24    4.36   11.21
   0 -13  24   19.14    7.86
   0 -13 -24   10.94    6.84
   0 -13  25   31.62    7.97
   0  13  25   14.46   11.58
   0 -13  26  113.95   10.42
   0  13  26  145.00   13.99
   0  13  27    8.14   11.58
   0  13  28   37.05   11.76
   0  13  28   42.39   12.28
   0  13  29   41.64   12.50
   0  13  30  347.25   23.23
   0  13  31   22.92   12.66
   0  13  32   -5.66   12.17
   0  13  33   12.61   12.39
   0  13  34  158.65   16.49
   0  13  35   73.56   14.01
   0  13  36  286.25   20.82
   0  13  37   26.12   12.94
   0  13  38   13.25   12.84
   0  13  39   47.85   13.52
   0  13  40  326.44   22.80
   0  13  41   27.35   13.63
   0  13  42   52.01   13.97
   0  13  43   16.13   13.45
   0 -14   0  368.53   21.78
   0 -14   1   83.87   10.39
   0 -14  -1   55.71    9.99
   0 -14   2  158.91   12.95
   0 -14  -2  149.09   12.56
   0  14   3   26.16   10.55
   0 -14   3   25.55    9.02
   0 -14  -3    8.40    8.65
   0  14   4   42.00   11.16
   0 -14   4   72.90   10.06
   0 -14  -4   73.91   10.53
   0  14   5   39.66   11.32
   0 -14   5   45.60    9.33
   0 -14  -5   39.18    9.58
   0  14   6  215.81   16.18
   0 -14   6  225.45   15.19
   0 -14  -6  208.50   15.26
   0  14   7   28.27   10.37
   0 -14   7   17.38    8.95
   0 -14  -7   14.34    9.60
   0  14   8    3.17   10.09
   0 -14   8   -3.33    9.06
   0  14   9   -2.12   10.02
   0 -14   9   10.82    8.75
   0  14  10  121.08   12.99
   0 -14  10  130.05   11.73
   0  14  11   23.99   10.61
   0 -14  11   33.76    9.44
   0  14  12   94.39   11.65
   0 -14  12   73.27   10.11
   0  14  13    4.63   10.47
   0 -14  13    9.90    8.84
   0 -14 -13    7.78   10.66
   0  14  14   24.66   10.63
   0 -14  14   33.10    8.94
   0 -14 -14   24.09   10.94
   0  14  15    2.34   10.44
   0 -14  15   20.20    8.83
   0 -14 -15    9.20   10.58
   0  14  16   49.61   11.57
   0 -14  16   65.91    9.54
   0 -14 -16   65.10   11.81
   0  14  17   -0.18   10.76
   0 -14  17   -7.94   11.78
   0 -14  17    4.91    8.39
   0 -14 -17   21.55   11.49
   0 -14 -18   -6.88   10.75
   0 -14  18    1.11    8.53
   0  14  18   -1.31   10.88
   0 -14 -19   -0.56   10.82
   0 -14  19    0.68    8.28
   0  14  19    1.32   11.03
   0 -14 -20   28.18   11.59
   0 -14  20   26.08    8.69
   0  14  20   22.14   11.35
   0 -14 -21   -6.95   11.50
   0 -14  21    0.40    8.38
   0  14  21   -5.79   11.38
   0 -14 -22   21.65   11.86
   0  14  22    2.72   11.24
   0 -14  22   17.41    8.48
   0 -14 -23    0.20   12.06
   0 -14  23   19.04    8.37
   0  14  23    0.20   11.36
   0 -14  24   50.95    8.98
   0  14  24   42.94   12.36
   0 -14  25   26.65    8.59
   0  14  25   37.35   12.24
   0  14  26  125.55   14.39
   0  14  27   28.53   12.66
   0  14  28  118.85   14.53
   0  14  28  112.76   15.14
   0  14  29   30.15   13.07
   0  14  30   71.18   14.02
   0  14  31   -1.58   13.24
   0  14  32   28.99   13.00
   0  14  33   13.23   12.57
   0  14  34    4.79   13.13
   0  14  35    9.91   13.36
   0  14  36   16.17   13.30
   0  14  37   14.04   13.49
   0  14  38   24.65   13.19
   0  14  39   14.99   13.86
   0 -15   0   54.56   10.60
   0 -15   1  197.67   15.07
   0 -15  -1  202.59   15.37
   0  15   2 1492.49   72.13
   0 -15   2 1405.14   71.49
   0 -15  -2 1361.56   71.47
   0 -15   3  432.05   27.69
   0 -15  -3  428.35   27.78
   0  15   4  951.12   45.21
   0 -15  -4  851.31   44.53
   0 -15   4  774.17   44.16
   0  15   5  138.30   13.35
   0 -15   5   86.45   11.77
   0 -15  -5   70.44   11.79
   0  15   6  191.18   16.16
   0 -15   6  220.17   15.13
   0 -15  -6  180.34   15.36
   0  15   7  202.16   15.31
   0 -15  -7  149.76   14.04
   0 -15   7  145.67   13.77
   0  15   8  609.97   31.67
   0 -15   8  538.24   30.63
   0 -15  -8  536.49   30.86
   0  15   9  111.68   13.59
   0 -15   9  102.69   11.78
   0  15  10   57.06   12.00
   0 -15  10   51.72   10.43
   0  15  11    1.92   11.43
   0 -15  11   23.72    9.64
   0  15  12   47.63   11.70
   0 -15  12   60.32   10.20
   0  15  13   31.62   11.62
   0 -15  13   35.50    9.84
   0  15  14  216.59   16.67
   0 -15 -14  184.05   16.70
   0 -15  14  221.88   15.22
   0  15  15   87.61   13.34
   0 -15  15   78.26   10.74
   0 -15 -15   62.77   12.70
   0  15  16  197.63   15.60
   0 -15 -16  175.83   15.72
   0 -15  16  157.43   13.69
   0  15  17   34.53   12.12
   0 -15  17   25.87    9.74
   0 -15 -17   35.62   12.56
   0  15  18  259.65   18.48
   0 -15  18  247.12   16.53
   0 -15 -18  239.61   18.64
   0  15  19   76.33   13.19
   0 -15  19   82.88   10.57
   0 -15 -19   69.76   13.09
   0  15  20  143.26   14.81
   0 -15  20  154.17   15.99
   0 -15  20  145.15   12.54
   0 -15 -20  139.66   15.47
   0  15  21   22.03   12.04
   0 -15  21   23.41   13.07
   0 -15  21   27.53    9.17
   0 -15 -21   -4.96   12.61
   0  15  22   10.34   12.20
   0 -15 -22   -6.26   12.37
   0 -15  22    4.30   12.85
   0 -15  22   20.83    9.22
   0 -15  23   18.23   12.95
   0 -15  23   20.76    9.17
   0  15  23    2.95   11.94
   0  15  24  105.20   14.65
   0 -15  24  140.70   15.57
   0  15  25   35.63   13.05
   0 -15  25   57.48   13.60
   0  15  26   55.37   13.20
   0 -15  26   69.30   14.30
   0  15  27   -1.33   12.66
   0  15  27   17.79   13.80
   0 -15  27   30.08   14.33
   0  15  28  151.48   16.08
   0  15  28  141.31   16.71
   0  15  29  194.39   16.58
   0  15  29   84.47   16.37
   0  15  30  368.90   25.23
   0  15  31   41.31   14.44
   0  15  32    7.04   13.74
   0  15  33   29.67   14.25
   0  15  34  252.59   20.70
   0 -16   0  122.02   12.98
   0 -16   1   18.06   10.46
   0 -16  -1   36.56   10.76
   0  16   1   52.80   12.65
   0 -16   2   22.96   10.40
   0 -16  -2   28.43   10.76
   0  16   2   23.07   12.26
   0 -16   3   11.95   10.31
   0 -16  -3   11.25   10.40
   0  16   3   -8.44   11.92
   0 -16  -4   23.44   10.69
   0 -16   4   28.68   10.64
   0  16   4   40.91   12.19
   0 -16  -5    1.16   10.38
   0 -16   5    6.72   10.34
   0  16   5   26.35   12.06
   0 -16   6   17.55   10.29
   0 -16  -6   16.36   10.47
   0  16   6   22.01   12.02
   0 -16   7   -2.88   10.23
   0 -16  -7   -2.35   10.46
   0  16   7   -5.11   12.01
   0 -16   8   -4.11    9.93
   0 -16  -8   -2.17   10.58
   0  16   8   -6.36   11.93
   0 -16  -9   -3.98   10.91
   0 -16   9    3.73   10.24
   0  16   9    1.44   11.77
   0 -16  10   -0.18   10.08
   0 -16 -10  -19.06   10.98
   0  16  10    0.21   11.76
   0 -16  11    0.88    9.92
   0  16  11   -4.52   11.86
   0 -16  12   10.44   10.20
   0  16  12   -0.82   11.59
   0 -16  13   -2.42    9.98
   0  16  13   -1.03   11.76
   0 -16  14  -14.71    9.60
   0  16  14    8.86   11.82
   0 -16  15   -8.81    9.97
   0  16  15   -5.39   11.81
   0 -16  16   30.35   10.21
   0 -16 -16   34.07   13.68
   0  16  16   31.60   12.44
   0 -16  17    4.15    9.64
   0 -16 -17   -9.97   12.99
   0  16  17    0.84   12.23
   0 -16  18   -0.49   10.01
   0 -16 -18    1.07   13.45
   0  16  18  -10.86   12.21
   0 -16  19    4.86    9.98
   0 -16 -19    6.94   12.82
   0  16  19    0.22   12.30
   0 -16  20   49.81   10.58
   0 -16 -20   55.31   13.84
   0  16  20   51.24   13.15
   0 -16 -21   16.77   13.57
   0 -16  21   18.36   10.30
   0  16  21    9.64   12.97
   0  16  22   35.46   13.19
   0  16  23  -16.24   13.14
   0 -16  23   23.14   13.89
   0  16  24   -0.91   12.99
   0 -16  24   18.17   13.73
   0  16  25   13.95   12.87
   0 -16  25   28.75   14.18
   0  16  26   51.05   13.89
   0  16  26   26.15   14.30
   0 -16  26   34.47   14.26
   0  16  27   14.50   13.29
   0  16  27   -5.86   14.16
   0 -16  27    8.12   13.73
   0  16  28   -4.49   13.18
   0  16  28  -18.03   14.48
   0 -16  28   -1.02   13.84
   0  16  29   -4.78   13.28
   0 -16  29    1.29   14.37
   0  16  29    6.86   14.31
   0 -17   0   46.08   11.59
   0  17   0   69.47   13.71
   0 -17   1  146.46   14.46
   0 -17  -1  150.60   14.82
   0  17   1  162.47   16.40
   0 -17  -2  745.48   41.24
   0 -17   2  759.25   41.21
   0  17   2  804.67   42.14
   0 -17  -3  201.77   17.93
   0 -17   3  196.61   17.70
   0 -17   4  121.70   13.61
   0 -17  -4  136.18   14.17
   0  17   4  122.99   14.97
   0 -17  -5    0.21   11.40
   0 -17   5    1.58   10.87
   0  17   5   -5.92   12.98
   0 -17  -6   17.45   11.65
   0 -17   6   41.81   11.34
   0  17   6   33.31   13.16
   0 -17   7   49.14   11.72
   0 -17  -7   44.25   12.14
   0  17   7   60.38   13.44
   0 -17   8  247.44   17.81
   0 -17  -8  228.89   18.16
   0  17   8  252.00   19.04
   0 -17  -9   57.91   12.37
   0 -17   9   59.50   12.00
   0  17   9  105.34   14.27
   0 -17  10   39.20   11.25
   0 -17 -10   33.68   11.86
   0  17  10   39.23   13.24
   0 -17  11   40.64   11.53
   0 -17 -11   47.81   12.65
   0  17  11   51.32   13.07
   0 -17  12  330.34   22.01
   0  17  12  368.81   23.27
   0 -17  13  162.31   15.93
   0  17  13  245.11   18.02
   0 -17  14  357.31   23.47
   0  17  14  412.81   24.79
   0 -17  15   66.18   12.41
   0  17  15  104.65   14.44
   0 -17  16   41.00   11.21
   0  17  16   17.98   13.30
   0 -17 -17   12.49   14.20
   0 -17  17   25.47   10.57
   0  17  17    2.70   12.76
   0 -17 -18  103.22   15.65
   0 -17  18  117.91   12.74
   0  17  18  102.13   15.12
   0 -17  19   81.89   12.08
   0 -17 -19   74.65   15.94
   0  17  19  110.30   15.11
   0 -17 -20  204.84   18.65
   0  17  20  230.89   18.57
   0  17  21   50.95   13.64
   0  17  22    7.25   13.25
   0  17  23   91.97   14.83
   0  17  24  325.88   22.97
   0  17  25  150.40   16.76
   0  17  26  124.40   16.28
   0 -18   0  126.69   14.83
   0  18   0  129.20   16.32
   0 -18   1   35.12   12.91
   0 -18  -1   29.34   12.46
   0  18  -1   72.22   14.46
   0  18   1   84.80   14.66
   0 -18   2   53.85   13.02
   0 -18  -2   27.92   12.57
   0  18   2   67.24   14.40
   0 -18  -3    0.45   12.16
   0 -18   3   12.53   12.21
   0  18   3   25.12   13.45
   0 -18   4   -5.36   11.73
   0 -18  -4   -4.93   12.31
   0  18   4   -5.63   13.42
   0 -18   5   -1.92   11.78
   0 -18  -5  -12.17   12.15
   0  18   5   -8.90   13.07
   0 -18   6    2.55   11.64
   0 -18  -6    1.13   12.44
   0  18   6   -2.35   13.26
   0 -18   7  -13.94   11.95
   0 -18  -7   -5.69   12.44
   0  18   7   -0.94   13.28
   0 -18   8   14.06   11.84
   0 -18  -8   -5.95   12.20
   0  18   8    1.65   13.35
   0 -18  -9   -7.36   12.51
   0 -18   9  -12.08   11.87
   0  18   9    1.65   13.19
   0 -18  10   18.62   11.72
   0 -18 -10   17.81   12.25
   0  18  10   28.14   13.75
   0 -18 -11    2.56   12.26
   0 -18  11   11.91   11.54
   0  18  11   17.06   12.99
   0 -18 -12   -5.61   11.99
   0 -18  12    1.63   11.66
   0  18  12   13.81   13.46
   0 -18  13   -0.61   11.41
   0 -18 -13   16.23   12.30
   0  18  13  -11.48   13.57
   0 -18  14    9.21   11.57
   0  18  14   -8.93   13.17
   0 -18  15    8.52   11.42
   0  18  15   -9.66   13.06
   0 -18  16    6.27   11.32
   0  18  16  -18.53   13.86
   0 -18  17    7.76   11.08
   0  18  17  -13.93   13.83
   0  18  18    0.24   13.46
   0  18  19   12.17   13.89
   0  18  20   13.47   14.21
   0 -19   0    3.31   12.45
   0  19   0    3.04   14.45
   0 -19  -1   13.53   12.31
   0 -19   1   24.44   12.64
   0  19  -1   41.60   14.70
   0  19   1   19.72   14.81
   0 -19   2   68.33   13.80
   0 -19  -2   69.59   13.39
   0  19  -2   87.25   15.37
   0  19   2   64.42   15.38
   0 -19  -3   18.91   12.71
   0 -19   3   30.98   13.14
   0  19   3   55.86   14.88
   0 -19   4   57.48   13.23
   0 -19  -4   51.20   13.38
   0  19   4   63.20   14.89
   0 -19   5    8.29   12.62
   0 -19  -5    3.62   12.55
   0  19   5   14.77   14.11
   0 -19  -6   26.92   12.89
   0 -19   6   45.84   12.97
   0  19   6   35.77   14.46
   0 -19   7  100.50   14.59
   0 -19  -7   98.31   14.58
   0  19   7  155.85   16.54
   0 -19  -8  387.47   26.76
   0 -19   8  426.57   26.67
   0  19   8  493.13   28.13
   0 -19   9  207.54   19.42
   0  19   9  355.41   21.88
   0 -19  10  199.44   18.01
   0  19  10  247.82   19.72
   0 -19  11   49.04   13.09
   0 -19  12  187.08   16.95
   0 -19  13  180.07   16.99
   0 -19  14  327.93   22.10
   0 -19  15   57.57   13.10
   0 -20   4   15.17   13.88
   0 -20   5    5.94   13.42
   0 -20   6   25.85   14.07
   0 -20   7   19.34   13.54
   0 -20   8   19.95   13.55
   0 -20   9  -12.33   13.25
   0 -20  10  -30.97   13.99
   0 -20  11    0.24   13.37
   0 -20  12   15.12   13.57
   0 -20  13   12.88   13.46
  -1   0   0   -0.99    2.70
   1   0   0   -2.66    3.03
   1   0   0    0.09    2.72
  -1   0   0    0.61    2.81
   1   0   0    0.20    2.83
  -1   0   0   -1.13    2.65
   1   0   0   -0.38    2.87
  -1   0   0   -1.22    2.88
  -1   0  -1   -2.77    2.94
  -1   0   1    0.24    2.69
  -1   0  -1    1.97    2.73
   1   0  -1    0.44    2.93
   1   0  -1   -0.56    2.70
   1   0   1   -0.20    2.91
  -1   0   1    1.82    2.50
  -1   0   1    0.48    3.08
   1   0   1   -0.30    2.86
  -1   0  -1   -0.40    2.88
   1   0  -1    1.58    2.77
  -1   0   1   -1.82    2.66
   1   0   1   -0.02    2.89
  -1   0  -1    0.18    2.69
   1   0  -1    1.25    2.91
  -1   0   2    0.03    2.96
  -1   0  -2    1.74    3.35
   1   0  -2    0.53    3.20
   1   0   2    0.40    3.07
  -1   0  -2   -1.04    2.86
   1   0   2    0.07    2.99
  -1   0   2    1.32    3.22
   1   0  -2   -0.22    2.56
   1   0   2    1.96    3.06
  -1   0  -3    0.37    3.07
   1   0   3   -1.71    3.20
   1   0   3   -0.23    3.25
  -1   0  -3   -2.29    3.60
  -1   0   3   -0.25    3.07
   1   0  -3   -0.06    3.17
   1   0  -3    1.22    2.60
   1   0  -4    1.18    2.52
   1   0   4    1.07    3.35
  -1   0  -4    0.57    3.34
   1   0   4    0.61    3.33
  -1   0  -4   -3.71    3.65
   1   0   4   -0.38    3.69
   1   0  -4    3.19    3.47
  -1   0   4    1.65    3.17
   1   0   4    0.73    2.71
  -1   0   5    1.79    3.71
   1   0  -5   -1.39    3.51
   1   0   5    0.03    3.75
  -1   0  -5    1.97    3.74
   1   0  -5    0.46    2.50
   1   0   5   -0.50    3.51
   1   0   5   -1.14    3.67
  -1   0  -5    1.74    3.64
   1   0   5    0.23    3.18
  -1   0  -5   -0.50    3.58
  -1   0  -6    2.38    3.66
   1   0   6   -0.56    3.80
   1   0  -6    1.44    2.43
   1   0  -6    0.36    3.89
  -1   0   6    0.97    3.64
  -1   0  -6   -2.51    3.75
   1   0   6    0.85    3.96
   1   0   6    1.76    3.82
  -1   0  -6    3.30    4.22
   1   0   6    0.63    4.07
  -1   0  -7    1.21    4.04
  -1   0   7    0.08    1.99
   1   0  -7    0.34    2.50
  -1   0   7   -0.32    3.91
   1   0  -7    2.48    4.02
  -1   0  -7    0.34    4.20
   1   0   7    0.22    3.94
   1   0   7    1.49    4.39
   1   0   7   -0.28    3.85
  -1   0  -7    0.29    3.88
  -1   0  -8    2.65    4.03
   1   0   8    2.12    4.05
   1   0  -8    2.67    4.01
  -1   0  -8    2.53    4.38
  -1   0   8    1.38    2.21
  -1   0  -8    1.83    4.42
   1   0   8   -1.59    4.38
   1   0   8    2.02    4.73
  -1   0  -9   -0.08    4.35
   1   0  -9    0.34    2.51
   1   0   9    2.19    5.13
  -1   0  -9   -1.06    4.49
  -1   0   9    0.83    2.24
  -1   0  -9   -0.04    4.26
   1   0   9   -0.15    4.30
   1   0  -9    3.44    4.49
  -1   0 -10   -0.95    4.49
   1   0 -10   -0.02    2.63
   1   0  10    0.13    5.33
  -1   0 -10    0.96    4.73
   1   0 -10   -0.45    4.61
  -1   0  10    0.20    2.42
   1   0  10   -0.24    4.73
  -1   0 -10   -1.31    4.53
   1   0 -10   -0.91    4.43
  -1   0 -11   -3.37    4.95
   1   0 -11    0.71    2.58
   1   0  11   -2.50    5.81
   1   0 -11   -2.34    4.66
  -1   0 -11    1.81    4.75
  -1   0  11   -1.13    2.39
   1   0  11    1.03    4.64
  -1   0 -11    0.73    4.68
   1   0 -11    1.07    4.62
  -1   0 -12   -1.36    4.75
   1   0  12    0.29    4.75
  -1   0 -12    2.47    5.15
  -1   0  12    0.65    2.32
   1   0  12   -1.89    5.92
   1   0 -12   -0.92    2.77
  -1   0 -12   -1.15    4.91
   1   0  12   -0.50    4.93
   1   0 -12    0.42    4.92
  -1   0 -13    1.25    5.45
   1   0 -13    1.05    4.85
   1   0 -13   -0.62    2.63
   1   0  13   -0.67    6.27
  -1   0 -13   -2.88    5.77
   1   0  13    0.90    4.76
  -1   0 -13    3.35    4.84
   1   0  13   -1.71    4.79
  -1   0 -13    1.38    5.00
   1   0 -14   -0.48    5.09
   1   0 -14    0.76    2.86
   1   0  14    2.11    6.71
   1   0  14   -1.09    4.83
  -1   0 -14   -1.52    4.88
   1   0  14    1.10    5.14
  -1   0 -14   -1.48    5.17
   1   0 -15   -0.33    2.87
   1   0 -15    2.29    5.07
  -1   0  15    2.16    2.80
   1   0  15    0.39    6.84
   1   0  15    1.09    4.85
  -1   0 -15    5.20    5.07
   1   0  15    0.39    5.11
  -1   0 -15   -0.50    5.37
   1   0 -16    1.62    2.84
   1   0 -16    0.89    5.36
  -1   0  16    0.09    2.70
   1   0  16    2.66    6.92
   1   0  16    1.76    5.13
  -1   0 -16   -1.86    5.01
  -1   0 -16   -0.59    5.63
   1   0  16   -3.40    5.35
   1   0 -17   -1.44    5.44
  -1   0  17    1.79    2.73
   1   0  17   -1.57    7.44
   1   0  17   -3.07    4.91
  -1   0 -17   -0.22    4.92
  -1   0 -17   -1.06    5.56
   1   0  17    1.76    5.51
  -1   0 -18    0.86    5.62
   1   0  18    3.14    5.68
   1   0 -18    0.46    5.64
  -1   0  18   -0.34    2.90
   1   0  18    0.80    7.57
   1   0  18    0.25    5.13
  -1   0 -18    4.84    4.86
  -1   0  18   -0.12    3.44
   1   0  19    1.14    5.84
  -1   0 -19   -1.25    5.55
  -1   0  19   -0.59    6.18
   1   0 -19   -1.39    5.58
  -1   0  19    4.31    3.01
   1   0  19   -1.02    7.79
   1   0  19    0.38    5.12
  -1   0 -19    1.31    5.06
  -1   0  19    1.85    3.55
  -1   0 -20    2.83    5.99
   1   0  20    0.23    6.02
  -1   0  20    1.01    6.12
   1   0 -20    3.27    5.66
  -1   0  20    1.49    3.02
  -1   0  20   -0.10    8.75
   1   0  20    2.34    7.81
   1   0  20   -0.53    5.05
  -1   0 -20   -0.99    4.89
  -1   0  20    1.34    3.53
   1   0  21   -0.63    6.15
  -1   0 -21   -0.08    5.88
  -1   0  21    0.16    6.42
   1   0 -21   -0.46    5.69
  -1   0  21    0.94    3.05
   1   0  21   -3.90    8.06
  -1   0  21   -0.62    8.36
  -1   0 -21    5.44    5.05
   1   0  21   -1.71    5.40
  -1   0  21   -0.85    3.62
  -1   0  22    1.80    6.52
   1   0 -22   -2.07    5.94
  -1   0  22    1.88    3.08
  -1   0  22    1.62    8.75
   1   0  22    3.70    8.23
  -1   0 -22    0.86    5.20
  -1   0  22   -0.26    3.59
   1   0  22   -5.23    5.26
  -1   0 -22    0.72    5.94
   1   0  22    0.50    6.13
   1   0  23   -1.31    6.45
  -1   0 -23   -1.91    6.17
  -1   0  23    0.27    6.82
   1   0 -23   -2.65    6.22
  -1   0  23    0.31    3.13
  -1   0  23   -0.68    8.94
   1   0  23    3.79    8.23
   1   0  23   -0.44    5.53
  -1   0  23    3.30    3.62
  -1   0 -23    1.16    5.03
   1   0  24   -4.18    6.36
  -1   0 -24    1.73    6.11
  -1   0  24    1.41    6.87
   1   0 -24   -3.62    6.19
  -1   0  24   -1.24    3.21
  -1   0  24    2.73    9.06
   1   0  24    2.87    8.69
   1   0  24   -3.24    5.55
  -1   0  24    2.93    3.58
  -1   0 -24    1.34    5.29
   1   0  25    1.90    6.19
  -1   0 -25   -2.34    6.16
   1   0 -25   -5.47    6.27
  -1   0  25    1.18    7.03
  -1   0  25    0.71    3.28
  -1   0  25   -1.99    9.43
   1   0  25    2.31    8.79
  -1   0  25    0.70    3.64
   1   0  25    0.78    5.24
  -1   0 -25    1.90    5.29
  -1   0 -26   -1.59    6.32
   1   0  26   -3.46    6.61
   1   0 -26   -3.54    6.48
  -1   0  26   -4.82    7.06
  -1   0  26    1.44    3.35
   1   0  26    1.69    8.73
  -1   0  26   -1.43    8.85
   1   0  26   -3.76    5.65
  -1   0  26   -1.40    3.73
  -1   0 -26   -1.98    5.47
  -1   0 -27   -0.10    6.47
   1   0 -27    5.12    6.61
  -1   0  27    2.99    7.37
   1   0  27    5.25    7.02
  -1   0  27    4.01    3.39
   1   0  27    4.42    9.23
  -1   0  27    0.68    9.46
   1   0  27    2.30    5.49
  -1   0  27    0.87    3.77
  -1   0 -27    2.75    5.55
  -1   0 -28   -3.31    6.53
   1   0 -28   -2.40    6.86
  -1   0  28   -3.44    7.54
   1   0  28   -5.89    7.15
  -1   0  28   -1.28    3.38
  -1   0  28   -4.91    9.69
   1   0  28   -6.85    9.44
   1   0  28   -2.61    5.40
  -1   0  28    0.45    3.76
  -1   0 -28   -1.06    5.69
  -1   0 -29    2.28    6.67
   1   0 -29   -2.17    6.86
  -1   0  29   -2.07    7.69
   1   0  29   -5.01    7.30
  -1   0  29   -2.37    3.41
   1   0  29    8.65    9.53
  -1   0  29   -1.45    9.70
   1   0  29    1.12    5.67
  -1   0  29    0.05    3.91
  -1   0 -29   -0.93    5.89
  -1   0 -30    1.72    7.29
   1   0 -30   -0.43    7.31
   1   0  30   -5.19    7.52
  -1   0  30   -2.39    7.93
  -1   0  30   12.09   10.71
  -1   0  30    2.41   10.26
   1   0  30   -0.71    9.81
  -1   0  30    5.48    4.41
   1   0  30   -4.33    6.50
  -1   0 -30   -2.01    6.18
  -1   0  31   -3.70    8.32
   1   0  31   -1.19    7.60
  -1   0  31    0.33    3.50
   1   0  31   -4.16   10.00
  -1   0  31    5.61   10.90
   1   0 -31   -1.77    7.16
  -1   0 -31   -1.00    6.85
   1   0  31   -5.05    5.83
  -1   0  31    4.15    3.93
  -1   0  32   -1.15    8.48
   1   0  32  -11.75    8.08
  -1   0  32    1.73    3.56
   1   0  32   -0.46   10.35
  -1   0  32    8.54   10.55
  -1   0 -32   -1.03    7.07
   1   0 -32   -5.37    7.36
  -1   0  32    0.24    3.99
   1   0  32    0.64    5.97
   1   0  33    6.79    8.12
  -1   0  33    0.26    8.48
  -1   0  33    3.84    3.63
  -1   0  33    2.50   10.78
   1   0  33   -2.55   10.86
   1   0 -33   -4.47    7.87
  -1   0 -33   -1.41    7.48
   1   0  33    0.66    5.96
  -1   0  33    3.08    4.11
  -1   0 -34   -0.49    8.07
   1   0 -34   -2.05    8.28
   1   0  34   -7.67    8.48
  -1   0  34   -0.41    8.66
  -1   0  34    3.04    3.60
   1   0  34   -0.66   10.88
  -1   0  34   -0.86   10.94
   1   0  34   -4.50    5.04
   1   0  34    1.05    6.13
  -1   0  34    3.32    4.13
   1   0 -35    0.25    8.24
  -1   0 -35   -3.25    8.18
  -1   0  35    1.55    8.74
   1   0  35   -3.14    8.73
  -1   0  35    2.33    3.73
  -1   0  35    6.43   11.36
   1   0  35    4.44   11.10
   1   0  35    4.73    5.06
   1   0  35    2.91    6.32
  -1   0  35   -3.21    4.22
  -1   0 -36   -4.24    8.16
   1   0 -36   -8.14    8.12
   1   0  36    0.99    8.88
  -1   0  36   -1.30    8.91
  -1   0  36    0.36    3.72
  -1   0  36   -1.29   11.61
   1   0  36    3.70   11.20
   1   0  36    2.15    5.00
  -1   0  36   -2.59    4.33
   1   0  36   -2.37    6.32
  -1   0 -37   -5.94    8.39
   1   0 -37   -2.99    8.33
   1   0  37   -5.22    8.96
  -1   0  37    2.65    3.80
   1   0  37   -8.56   11.97
  -1   0  37  -12.54   12.05
  -1   0  37   -1.73    4.51
   1   0  37    1.00    6.60
   1   0  37   -0.17    5.11
   1   0  38    3.00    9.02
   1   0  38    0.71    6.70
  -1   0  38   -2.90    4.52
   1   0  38    6.58   12.17
  -1   0  38   -0.59   12.22
   1   0  38   -1.70    5.14
  -1   0 -38    0.41    8.53
   1   0 -38   -4.55    8.53
   1   0  39   -0.72    6.73
   1   0  39   -8.94    9.59
   1   0  39    0.97   12.39
  -1   0  39  -14.33   13.07
  -1   0 -39    5.71    8.71
   1   0 -39   -7.82    8.66
   1   0  39   -1.99    5.38
  -1   0  39   -4.92    4.65
   1   0  40    1.99    6.67
  -1   0  40    0.83   13.29
   1   0  40    1.00   12.64
   1   0  41    4.86    7.11
  -1   0  41    7.49   13.38
   1   0  41    4.12   13.14
   1   0  42    3.85    6.98
  -1   0  42   13.44   13.64
   1   0  42    5.10   13.36
   1   0  43   -4.33    7.25
   1   0  43   -2.85   13.59
  -1   0  43   -0.45   13.95
   1   0  44   -2.19    7.35
   1   0  44    4.28   14.19
  -1   0  44   -2.55   14.49
   1   0  45    2.09   14.31
  -1   0  45   10.71   14.76
   1   0  46    4.53   14.73
  -1   0  46   10.00   15.21
   1   0  47   -5.65   15.20
  -1   0  47    2.00   16.50
  -1   0 -48   10.69   11.59
  -1   0  48   -1.28   16.45
   1   0  48    7.34   15.39
  -1   0 -49   -0.20   12.00
  -1   0  49  -13.38   17.31
   1   0  49   -5.45   15.99
  -1   0 -50   -1.20   11.88
  -1   0  50    8.62   17.15
   1   0  50  -16.57   16.62
  -1   0 -51   -6.35   12.17
  -1   0  51   -6.91   17.26
   1   0  51    1.09   16.53
  -1   0 -52   -3.98   12.22
  -1   0  52  -12.15   17.22
   1   0  52    1.40   17.21
   1   0  53    7.11   17.79
   1  -1  53    2.24   17.34
  -1  -1 -52   79.93   14.17
   1  -1  52   89.53   18.34
  -1   1  52  106.58   19.00
  -1  -1 -51   63.44   14.44
  -1   1  51   66.70   17.73
   1  -1  51   55.15   17.32
  -1  -1 -50   18.06   13.19
  -1   1  50   29.62   16.95
   1  -1  50   -3.14   16.13
  -1  -1 -49  271.95   20.60
   1  -1  49  292.75   23.21
  -1   1  49  331.50   23.60
  -1  -1 -48   76.80   13.83
  -1   1  48   88.62   17.55
   1  -1  48   85.94   16.71
  -1   1  47   86.39   17.90
   1  -1  47   48.06   15.92
   1  -1  46  190.72   18.49
  -1   1  46  179.04   19.49
   1  -1  45  256.33   20.55
  -1   1  45  247.31   20.97
   1  -1  44   48.26   14.97
  -1   1  44   66.74   15.39
  -1   1  43  270.43   20.22
   1  -1  43  284.40   20.15
   1  -1  43  218.24   14.59
  -1   1  42   95.62   15.23
   1  -1  42   96.52   15.02
   1  -1  42   75.43    8.43
   1  -1  41    6.64   12.63
  -1   1  41   18.54   13.38
   1  -1  41    7.22    6.89
   1  -1  40   95.89    8.67
  -1   1  40   83.38    7.54
  -1   1  40  125.03   14.80
   1  -1  40  106.11   14.32
  -1   1  39  495.98   27.35
   1  -1  39  476.38   27.18
   1   1 -39  446.29   24.88
   1  -1  39  443.74   23.79
  -1   1  39  423.17   23.19
  -1  -1 -39  461.01   24.95
   1  -1  38  175.39   11.22
   1   1 -38  181.31   13.35
   1  -1  38  203.25   16.39
  -1   1  38  215.99   16.96
  -1  -1 -38  186.61   14.36
   1  -1  38  205.12   12.18
  -1   1  38  173.98   11.22
   1   1 -37  198.64   13.75
  -1   1  37  187.19   11.37
  -1   1  37  232.49   17.33
   1  -1  37  221.03   16.60
  -1  -1 -37  207.45   14.52
  -1   1  37  202.48   11.92
   1  -1  37  216.51   12.71
   1   1 -36  310.70   17.38
  -1   1  36  246.85   15.07
  -1   1  36  356.81   20.38
   1  -1  36  319.42   19.53
  -1  -1 -36  309.79   17.55
  -1   1  36  274.43   15.44
   1  -1  36  297.07   16.15
   1   1 -35   92.26    9.59
  -1   1  35   96.81   10.45
  -1   1  35   70.29    6.33
   1  -1  35   89.09   12.66
  -1   1  35   91.21   12.93
  -1  -1 -35  114.33   10.58
   1  -1  35   90.19    7.81
  -1   1  35   74.33    6.99
   1  -1  34  310.94   18.58
   1   1 -34  313.30   18.05
  -1   1  34  271.31   16.06
   1  -1  34  351.09   20.45
  -1   1  34  346.15   20.58
  -1  -1 -34  341.99   18.36
  -1   1  34  298.33   16.54
   1  -1  34  324.67   17.09
   1   1 -33 1040.20   51.04
   1  -1  33 1011.73   51.21
  -1   1  33  917.97   49.76
  -1   1  33 1162.17   52.50
   1  -1  33 1117.71   52.24
  -1  -1 -33 1061.89   51.16
  -1   1  33  997.52   50.09
   1  -1  33 1013.98   50.37
  -1   1  32  164.09   10.88
  -1   1  32  218.54   13.73
   1   1 -32  201.45   12.69
   1  -1  32  182.35   13.17
  -1   1  32  167.84   10.35
  -1   1  32  197.83   15.49
   1  -1  32  217.74   15.12
  -1  -1 -32  202.06   12.71
   1  -1  32  185.05   11.40
  -1   1  31  545.97   27.27
   1  -1  31  496.55   28.51
   1   1 -31  536.11   28.33
  -1   1  31  541.98   28.64
  -1   1  31  516.95   26.94
   1  -1  31  578.21   29.78
  -1   1  31  600.87   30.08
  -1  -1 -31  518.49   28.26
   1  -1  31  540.36   27.56
  -1   1  30  501.16   25.44
   1  -1  30  477.45   26.57
  -1   1  30  504.12   26.73
   1   1 -30  504.01   26.35
  -1   1  30  469.24   25.04
   1  -1  30  530.95   27.62
  -1   1  30  546.45   28.15
  -1  -1 -30  499.43   26.50
   1  -1  30  499.88   25.86
  -1   1  29  282.99   15.34
   1   1 -29  296.23   16.56
   1  -1  29  291.61   16.83
  -1   1  29  286.76   17.10
  -1   1  29  266.39   14.92
  -1   1  29  309.06   18.59
   1  -1  29  315.86   18.24
  -1  -1 -29  299.04   16.70
   1  -1  29  269.16   15.70
  -1   1  28  137.61    8.84
   1  -1  28  140.52   10.88
  -1   1  28  140.02   11.09
   1   1 -28  136.75   10.20
  -1   1  28  131.32    8.36
  -1   1  28  156.24   12.84
   1  -1  28  150.90   12.38
  -1  -1 -28  152.32   10.69
   1  -1  28  146.02    9.30
  -1   1  27 1410.62   67.19
   1  -1  27 1342.06   67.91
  -1   1  27 1381.48   68.00
   1   1 -27 1344.62   67.77
  -1   1  27 1295.51   66.95
   1  -1  27 1389.18   68.51
  -1   1  27 1489.75   68.69
  -1  -1 -27 1368.70   67.84
   1  -1  27 1355.35   67.40
  -1   1  26  352.54   18.23
  -1  -1 -26  344.38   18.97
   1   1 -26  350.91   19.14
  -1   1  26  378.01   19.68
   1  -1  26  329.83   19.29
  -1   1  26  328.58   17.87
  -1   1  26  360.97   20.73
   1  -1  26  377.87   20.58
  -1  -1 -26  367.25   19.34
   1  -1  26  339.71   18.46
  -1   1  25  175.07    9.83
  -1  -1 -25  165.45   10.80
   1  -1  25  152.60   11.40
   1   1 -25  173.88   11.04
  -1   1  25  178.10   11.70
  -1   1  25  157.54    9.42
  -1   1  25  170.14   12.85
   1  -1  25  175.75   12.84
  -1  -1 -25  159.92   11.28
   1  -1  25  169.10   10.31
  -1  -1 -24  474.55   24.33
  -1   1  24  482.91   23.79
  -1   1  24  485.04   24.75
   1   1 -24  464.17   24.50
   1  -1  24  433.63   24.62
  -1   1  24  459.60   23.49
   1  -1  24  485.52   25.42
  -1   1  24  482.42   25.78
  -1  -1 -24  444.55   24.50
   1  -1  24  461.87   24.05
  -1  -1 -23  436.17   23.06
  -1   1  23  460.38   22.57
   1   1 -23  450.07   23.23
  -1   1  23  486.99   23.56
   1  -1  23  433.34   23.43
  -1   1  23  417.31   22.22
   1  -1  23  458.93   24.25
  -1   1  23  443.90   24.44
  -1  -1 -23  423.38   23.28
   1  -1  23  431.86   22.80
  -1   1  22   11.80    4.59
  -1  -1 -22   11.87    5.60
  -1   1  22   18.56    6.67
   1   1 -22   18.52    6.27
  -1   1  22   12.10    3.78
  -1   1  22   18.57    8.51
   1  -1  22   13.10    8.22
   1  -1  22   11.37    6.44
  -1  -1 -22   16.38    6.04
   1  -1  22   10.08    5.11
  -1  -1 -21   25.39    5.70
   1   1 -21   19.16    6.01
  -1   1  21   25.11    6.50
  -1   1  21   29.47    3.96
  -1   1  21   26.82    8.70
   1  -1  21   21.46    8.02
  -1  -1 -21   18.58    5.92
   1  -1  21   16.05    6.31
   1  -1  21   21.61    5.13
  -1  -1 -20  258.68   14.25
   1   1 -20  267.09   14.45
   1  -1  20  252.40   14.55
  -1   1  20  280.46   14.57
  -1   1  20  252.96   13.23
   1  -1  20  260.01   15.67
  -1   1  20  263.14   15.50
  -1  -1 -20  244.17   14.50
   1  -1  20  223.48   13.84
  -1  -1 -19   27.19    5.54
   1   1 -19   30.43    6.15
  -1   1  19   28.52    6.40
  -1   1  19   33.13    4.07
   1  -1  19   34.19    7.72
  -1  -1 -19   21.97    6.05
   1  -1  19   29.92    6.49
   1  -1  19   29.94    5.45
  -1  -1 -18  636.22   32.05
   1  -1  18  622.24   32.13
   1   1 -18  643.16   32.08
  -1   1  18  648.49   31.42
   1  -1  18  655.68   32.71
  -1  -1 -18  605.40   32.07
   1  -1  18  616.18   31.87
  -1  -1 -17 1283.08   63.59
   1  -1  17 1234.84   63.61
   1   1 -17 1321.85   63.64
  -1   1  17 1321.43   63.12
   1  -1  17 1329.48   63.98
  -1  -1 -17 1243.89   63.65
   1  -1  17 1257.96   63.43
   1  -1  16   32.59    5.36
   1   1 -16   36.74    5.92
  -1   1  16   39.35    4.05
   1  -1  16   42.98    7.42
  -1  -1 -16   36.22    5.92
   1  -1  16   23.06    5.70
  -1  -1 -16   27.22    5.80
  -1  -1 -15 1092.07   53.85
   1   1 -15 1074.16   53.78
  -1   1  15 1141.54   53.35
   1  -1  15 1111.98   54.19
   1  -1  15 1021.85   53.78
  -1  -1 -15 1041.26   53.82
   1  -1  15 1082.90   53.68
  -1  -1 -14 1805.66   88.29
   1   1 -14 1844.96   88.26
  -1   1  14 1767.09   87.86
   1  -1  14 1810.50   88.48
   1  -1  14 1781.21   88.26
  -1  -1 -14 1832.35   88.30
   1  -1  14 1779.08   88.20
   1  -1  13  826.87   40.97
  -1  -1 -13  823.21   41.10
   1   1 -13  834.12   41.03
  -1   1  13  827.88   40.60
   1  -1  13  852.66   41.33
   1   1 -13  794.89   41.24
   1  -1  13  784.70   41.03
  -1  -1 -13  829.35   41.07
  -1  -1 -13  850.30   41.11
  -1  -1 -12   29.93    5.55
   1  -1  12   24.35    4.95
   1   1 -12   22.42    5.17
  -1   1  12   30.67    3.61
  -1  -1 -12   27.37    5.15
   1  -1  12   21.82    5.24
   1   1 -12   27.53    6.31
   1  -1  12   28.87    6.39
  -1  -1 -12   21.66    5.38
  -1  -1 -11 4200.11  203.36
   1   1 -11 4231.48  203.44
   1  -1  11 4293.27  203.44
   1   1 -11 4160.26  203.33
   1  -1  11 4022.43  203.32
  -1  -1 -11 4027.28  203.34
   1  -1  11 4174.67  203.32
  -1  -1 -11 4285.58  203.43
   1  -1  10 3235.30  154.95
   1   1 -10 3150.17  154.95
   1   1 -10 3183.32  154.88
  -1  -1 -10 3270.64  154.90
  -1  -1 -10 3182.56  154.95
   1   1 -10 3152.02  154.92
  -1  -1 -10 3196.69  154.87
   1  -1  10 3023.36  154.85
   1   1  -9 3501.81  169.57
   1  -1   9 3466.14  169.54
  -1  -1  -9 3474.28  169.52
   1   1  -9 3513.79  169.56
  -1  -1  -9 3572.60  169.62
  -1  -1  -9 3392.80  169.48
   1  -1   9 3428.14  169.47
   1   1  -8 2163.02  109.73
   1  -1   8 2178.61  109.68
  -1  -1  -8 2287.02  109.71
   1  -1   8 2205.75  109.67
   1   1  -8 2338.71  109.74
  -1  -1  -8 2262.96  109.81
  -1   1   8 2291.77  109.70
   1  -1   8 2270.74  109.67
  -1  -1  -8 2213.62  109.66
   1  -1   7  201.46   10.78
   1   1  -7  197.72   10.93
   1  -1   7  193.74   10.58
  -1  -1  -7  198.21   10.65
  -1  -1  -7  193.63   10.76
   1  -1   7  184.78   10.76
  -1   1   7  197.16   10.80
  -1  -1  -7  198.17   11.05
   1   1  -7  201.81   10.82
   1   1  -6   20.47    4.10
  -1   1   6   18.34    4.02
   1   1  -6   26.55    4.34
   1  -1   6   12.24    4.04
  -1  -1  -6   16.70    3.98
   1  -1   6    9.47    4.35
  -1  -1  -6   21.04    3.93
   1  -1   6   13.78    4.01
  -1  -1  -6   25.88    4.51
   1   1  -6   22.27    2.34
  -1  -1  -5 5041.62  240.73
   1   1  -5 4998.13  240.68
  -1   1   5 4968.83  240.67
   1   1  -5 5225.24  240.45
   1  -1   5 4866.49  240.64
   1   1  -5 4829.00  240.58
  -1  -1  -5 4834.51  240.64
   1  -1   5 4859.01  240.58
   1  -1   5 4916.10  240.70
  -1  -1  -5 4846.37  240.62
   1  -1   5 4753.13  240.61
  -1   1   4  145.76    7.52
   1   1  -4  137.10    7.56
  -1  -1  -4  142.81    7.82
   1   1  -4  130.44    6.96
   1  -1   4  133.04    7.65
   1   1  -4  131.61    7.32
   1  -1   4  117.02    7.60
   1  -1   4  130.09    7.43
   1  -1   4  121.63    7.48
  -1  -1  -4  126.29    7.46
   1   1  -3    8.43    2.89
  -1  -1  -3   16.64    3.83
   1  -1   3   17.79    3.57
   1  -1   3   21.70    3.22
   1   1  -3   16.66    3.52
  -1   1   3   18.23    3.50
   1  -1   3   20.30    3.39
  -1  -1  -3   26.49    3.23
   1   1  -3    5.20    2.96
   1  -1   3   15.99    3.79
   1  -1   2 1967.58   98.35
   1   1  -2 2073.10   98.40
  -1  -1  -2 2075.71   98.52
   1  -1   2 1936.44   98.43
  -1  -1  -2 1999.14   98.43
   1   1  -2 1995.25   98.44
   1   1  -2 1980.63   98.28
  -1   1   2 2066.20   98.49
   1   1  -2 2104.47   98.49
   1  -1   2 2014.84   98.49
  -1   1   2 2050.79   98.51
  -1   1   2 2020.42   98.44
   1  -1   2 2015.69   98.50
   1  -1   1 1361.14   66.35
  -1   1   1 1377.91   66.32
  -1   1   1 1409.45   66.37
  -1  -1  -1 1365.17   66.31
   1   1  -1 1423.06   66.34
   1   1  -1 1353.31   66.30
  -1  -1  -1 1399.92   66.37
  -1   1   1 1353.71   66.28
  -1  -1  -1 1357.80   66.28
   1   1  -1 1353.95   66.29
   1  -1   1 1270.84   66.28
  -1   1   1 1390.07   66.37
   1   1  -1 1289.89   66.20
   1  -1   1 1334.52   66.35
   1  -1   0    4.61    2.96
  -1   1   0    6.11    3.20
   1   1   0    4.73    3.08
  -1  -1   0    2.85    2.63
  -1   1   0    3.61    3.16
  -1  -1   0    6.94    2.94
   1   1   0    8.35    3.09
   1  -1   0    2.73    3.00
   1   1   0    6.94    3.10
  -1   1   0    5.92    2.94
  -1  -1   0    0.38    2.75
  -1   1   0    5.46    3.39
   1   1   0    5.39    2.68
   1  -1   0    3.80    3.30
   1  -1  -1 1380.65   66.11
  -1   1  -1 1331.70   66.13
   1   1   1 1427.44   66.15
   1  -1  -1 1369.77   66.11
  -1  -1   1 1424.39   66.10
   1   1   1 1448.07   66.11
   1  -1  -1 1254.56   66.04
  -1   1  -1 1338.71   66.06
   1   1   1 1335.06   66.05
  -1  -1   1 1266.33   66.02
   1  -1  -1 1399.98   66.13
  -1   1  -1 1352.10   66.14
   1   1   1 1306.56   66.02
   1  -1  -2 2086.99   97.84
  -1   1  -2 2077.93   97.89
   1  -1  -2 1966.17   97.77
   1   1   2 1987.78   97.91
  -1  -1   2 2068.12   97.87
   1  -1  -2 1963.66   97.88
   1   1   2 1980.73   97.81
   1  -1  -2 1933.95   97.81
  -1   1  -2 1985.26   97.81
  -1   1  -2 2021.23   97.90
   1   1   3   18.47    3.75
  -1   1  -3   17.12    3.75
   1  -1  -3   17.89    3.16
   1  -1  -3   17.22    3.43
   1  -1  -3   14.03    3.49
  -1   1  -3   25.85    3.44
   1   1   3   25.81    3.48
  -1  -1   3   15.63    3.30
  -1   1  -4  150.51    8.03
   1   1   4  143.50    8.01
   1  -1  -4  136.35    7.57
   1  -1  -4  138.07    7.71
  -1  -1   4  142.26    7.75
   1  -1  -4  124.69    7.88
   1   1   4  129.33    7.85
  -1   1  -4  125.39    7.69
   1   1   4  141.62    7.78
  -1   1  -5 4826.07  242.40
   1   1   5 4857.65  242.41
   1   1   5 5122.06  242.55
  -1   1  -5 5055.78  242.47
   1  -1  -5 5079.29  242.36
   1  -1  -5 4877.32  242.42
  -1   1  -5 4934.91  242.44
  -1  -1   5 5130.43  242.48
   1   1   5 4964.33  242.42
  -1  -1   6   16.31    4.22
   1   1   6   26.82    4.67
  -1  -1   6   17.41    2.33
  -1   1  -6   14.64    4.02
  -1   1  -6   13.79    4.02
   1   1   6   16.72    4.05
   1  -1  -6   20.88    4.15
  -1   1  -6   14.37    3.90
   1   1   6   17.02    3.93
  -1   1  -7  203.40   10.92
   1   1   7  187.72   11.08
  -1   1  -7  194.27   10.89
   1   1   7  200.85   10.83
   1  -1  -7  209.27   10.53
   1   1   7  195.75   10.83
  -1   1  -7  195.44   10.88
   1  -1  -7  202.50   10.90
  -1   1  -8 2365.34  111.31
  -1   1  -8 2271.00  111.31
   1   1   8 2289.56  111.28
   1  -1  -8 2312.86  111.12
  -1   1  -8 2267.14  111.28
   1   1   8 2247.20  111.26
   1  -1  -8 2171.94  111.31
  -1   1  -9 3550.91  172.99
   1  -1  -9 3645.33  172.78
  -1   1  -9 3579.05  172.98
  -1   1  -9 3450.09  172.94
   1   1   9 3460.53  172.94
  -1   1 -10 3304.16  156.55
   1  -1 -10 3204.30  156.53
   1  -1 -10 3230.87  156.29
   1   1  10 3241.74  156.56
  -1   1 -10 3211.63  156.51
   1   1  10 3125.12  156.51
  -1   1 -10 3122.59  156.49
  -1   1 -11 4274.53  205.83
   1  -1 -11 4098.98  205.80
   1  -1 -11 4313.97  205.57
   1   1  11 4343.35  205.88
  -1   1 -11 4409.33  205.79
  -1   1 -11 3915.16  205.78
   1   1  11 4141.05  205.80
  -1   1 -12   28.91    5.55
   1  -1 -12   22.86    5.19
   1  -1 -12   24.33    3.82
   1   1  12   29.29    6.49
  -1   1 -12   28.49    5.10
  -1   1 -12   25.63    5.33
   1   1  12   30.33    5.36
  -1   1 -13  816.96   41.06
   1  -1 -13  827.27   41.00
   1  -1 -13  823.94   40.60
   1   1  13  883.02   41.29
  -1   1 -13  851.03   40.89
   1   1  13  739.05   41.07
   1   1  13  846.91   40.99
  -1   1 -13  806.48   41.00
   1  -1 -14 1837.62   89.74
   1  -1 -14 1798.35   89.37
   1   1  14 1952.96   89.97
   1   1  14 1741.80   89.82
  -1   1 -14 1800.53   89.62
  -1   1 -14 1830.92   89.77
   1   1  14 1890.84   89.76
   1  -1 -15 1056.65   53.89
   1  -1 -15 1130.73   53.49
   1   1  15 1103.78   54.23
   1   1  15 1072.25   54.03
  -1   1 -15 1131.22   53.78
  -1   1 -15  997.63   53.92
   1   1  15 1091.37   53.93
   1   1  16   35.43    5.98
  -1   1 -16   33.55    5.98
   1  -1 -16   33.03    5.79
  -1   1 -16   28.60    6.60
   1   1  16   42.80    7.33
   1   1  16   42.26    6.03
  -1   1 -16   35.87    5.24
   1  -1 -16   32.88    4.06
   1   1  17 1322.15   63.39
   1  -1 -17 1275.43   63.31
   1  -1 -17 1265.84   62.85
   1   1  17 1394.11   63.71
  -1   1 -17 1168.36   63.44
   1   1  17 1271.61   63.37
  -1   1 -17 1345.78   63.14
  -1   1 -17 1222.82   63.34
   1   1  18  628.97   32.05
   1  -1 -18  636.14   31.96
   1  -1 -18  636.21   31.39
   1   1  18  654.02   32.54
  -1   1 -18  592.09   32.15
  -1   1 -18  640.20   31.74
   1   1  18  659.23   32.09
  -1   1 -18  600.50   31.96
   1  -1 -19   34.99    6.31
  -1  -1  19   34.80    6.74
   1   1  19   30.94    6.38
  -1   1 -19   24.67    6.11
   1   1  19   33.36    7.88
  -1   1 -19   27.39    6.89
   1  -1 -19   31.90    4.16
   1   1  19   31.77    5.96
  -1   1 -19   29.98    5.12
  -1  -1  19   28.83    2.68
  -1   1 -20  252.38   14.53
  -1  -1  20  273.35   14.67
   1  -1 -20  269.97   14.46
   1   1  20  248.79   14.55
  -1   1 -20  233.15   14.83
   1   1  20  278.70   15.61
   1   1  20  254.52   14.30
  -1  -1  20  251.97   12.78
  -1   1 -20  250.11   13.92
   1  -1 -21   19.05    6.04
  -1  -1  21   26.04    6.50
  -1  -1  21   28.04    2.68
   1   1  21   20.23    8.19
  -1   1 -21   19.16    6.74
  -1  -1  21   22.24    2.72
   1   1  21   22.36    6.01
  -1   1 -21   25.27    5.13
   1   1  21   22.40    6.33
  -1   1 -21   19.41    6.03
   1  -1 -22   22.69    6.23
  -1  -1  22   15.35    6.56
  -1  -1  22   12.26    2.51
  -1   1 -22   16.52    6.86
   1   1  22   16.44    8.12
  -1  -1  22   11.91    2.61
   1   1  22   15.80    5.50
  -1   1 -22    7.84    4.94
  -1   1 -22   19.83    6.33
   1   1  22   15.36    6.54
  -1   1 -23  437.85   22.88
   1   1  23  457.85   22.99
  -1  -1  23  444.00   23.06
   1  -1 -23  455.21   22.84
  -1  -1  23  419.19   21.34
   1   1  23  459.19   23.76
   1   1  23  441.86   22.71
  -1  -1  23  428.04   21.38
  -1   1 -23  418.97   22.25
  -1   1 -24  442.69   24.12
   1   1  24  442.07   24.33
  -1  -1  24  476.81   24.50
   1  -1 -24  459.79   24.23
  -1  -1  24  463.09   22.76
   1   1  24  493.46   25.37
   1   1  24  478.24   24.10
  -1  -1  24  452.21   22.78
  -1   1 -24  458.28   23.68
  -1   1 -25  167.98   10.93
   1   1  25  169.04   11.22
  -1  -1  25  173.36   11.63
   1  -1 -25  156.09   10.97
  -1  -1  25  163.31    8.57
   1   1  25  185.83   13.08
  -1  -1  25  154.40    8.63
   1   1  25  163.84   10.49
  -1   1 -25  166.22   10.12
  -1   1 -26  343.36   19.01
   1   1  26  351.34   19.11
  -1  -1  26  387.78   19.62
   1  -1 -26  346.17   18.93
  -1  -1  26  327.37   17.16
  -1  -1  26  353.34   20.65
   1   1  26  395.19   20.53
  -1  -1  26  338.23   17.23
   1   1  26  359.19   18.72
  -1   1 -26  343.54   18.29
  -1   1 -27 1354.91   65.69
   1  -1 -27 1306.62   65.61
   1   1  27 1407.93   65.88
  -1  -1  27 1324.79   65.87
  -1  -1  27 1255.18   64.46
   1   1  27 1524.45   66.61
  -1  -1  27 1376.21   66.53
   1   1  27 1383.54   65.53
  -1  -1  27 1292.91   64.50
  -1   1 -27 1344.88   65.23
  -1   1 -28  145.27   10.13
   1   1  28  136.54   10.46
  -1  -1  28  132.81   10.80
   1  -1 -28  127.28   10.06
  -1  -1  28  128.04    7.28
  -1  -1  28  123.96   12.35
   1   1  28  144.77   12.35
   1   1  28  140.21    9.65
  -1  -1  28  128.09    7.36
  -1   1 -28  130.94    9.06
  -1   1 -29  311.36   16.18
   1   1  29  302.61   16.47
  -1  -1  29  279.66   16.56
   1  -1 -29  281.77   16.12
  -1  -1  29  253.33   13.93
   1   1  29  303.57   17.96
  -1  -1  29  300.41   18.05
  -1   1 -29  266.88   15.21
   1   1  29  287.49   15.75
  -1  -1  29  266.23   14.06
   1   1  30  498.31   25.72
  -1  -1  30  477.74   24.18
  -1   1 -30  537.44   26.09
   1  -1 -30  497.24   25.97
  -1  -1  30  472.67   26.21
   1   1  30  518.02   26.24
  -1  -1  30  457.78   24.09
   1   1  30  565.04   27.27
  -1  -1  30  538.93   27.73
   1   1  30  477.13   25.05
  -1   1 -30  490.67   25.23
  -1  -1  31  518.83   26.25
   1   1  31  544.13   27.67
  -1   1 -31  546.48   27.99
   1  -1 -31  535.07   28.09
  -1  -1  31  531.24   28.44
   1   1  31  551.40   28.36
  -1  -1  31  503.64   26.18
  -1  -1  31  576.53   29.70
   1   1  31  613.66   29.51
   1   1  31  526.50   27.12
  -1   1 -31  540.78   27.36
  -1  -1  32  170.42    9.43
   1   1  32  180.25   11.62
  -1   1 -32  211.46   12.31
   1   1  32  212.55   13.04
   1  -1 -32  199.80   12.53
  -1  -1  32  204.55   13.25
  -1  -1  32  153.51    9.25
   1   1  32  228.53   14.93
  -1  -1  32  182.90   15.04
   1   1  32  166.07   10.64
  -1   1 -32  157.42   11.22
   1  -1 -33 1046.13   49.47
   1   1  33 1067.73   49.68
  -1  -1  33  973.93   49.67
   1   1  33  969.48   48.54
  -1  -1  33  897.09   47.68
   1   1  33 1111.74   50.63
  -1  -1  33 1127.64   50.77
  -1  -1  33  951.04   47.76
   1   1  33 1009.09   49.00
  -1   1 -33 1043.23   49.36
   1  -1 -34  312.74   18.14
  -1  -1  34  285.10   15.36
   1   1  34  300.67   16.56
  -1  -1  34  352.17   20.36
   1   1  34  354.99   20.26
   1   1  34  318.29   17.36
  -1  -1  34  290.28   15.50
  -1   1 -34  358.61   18.04
   1   1  35  106.15   10.09
   1  -1 -35  111.50   10.30
  -1  -1  35   65.40    5.33
   1   1  35   71.96    7.16
   1   1  35  109.82   13.23
  -1  -1  35  117.16   13.32
   1   1  35   92.48    8.54
  -1  -1  35   79.59    5.58
  -1   1 -35  111.82    9.82
   1  -1 -36  286.10   17.21
   1   1  36  307.10   17.58
   1   1  36  276.18   15.42
  -1  -1  36  254.46   14.15
  -1  -1  36  332.11   20.09
   1   1  36  329.63   19.80
   1   1  36  286.43   16.37
  -1  -1  36  272.75   14.34
  -1   1 -36  317.54   17.12
   1   1  37  203.81   14.45
   1  -1 -37  191.03   14.08
   1   1  37  197.54   11.98
  -1  -1  37  210.11   17.43
   1   1  37  236.56   17.12
   1   1  37  202.90   13.04
  -1  -1  37  192.67   10.77
  -1   1 -37  209.84   13.95
   1  -1 -38  186.55   14.34
   1   1  38  204.60   14.34
   1   1  38  179.36   11.42
  -1  -1  38  217.09   17.06
   1   1  38  206.99   17.07
   1   1  38  187.03   12.56
  -1  -1  38  178.68   10.22
  -1   1 -38  206.60   13.66
   1   1  39  468.07   25.46
   1  -1 -39  432.65   24.81
   1   1  39  534.35   27.46
  -1  -1  39  490.75   27.35
   1   1  39  440.28   24.05
  -1   1 -39  464.55   24.87
   1   1  39  396.46   23.22
   1   1  40   97.67    9.51
   1   1  40  113.13   14.54
  -1  -1  40  110.24   14.47
   1   1  41    3.30    7.68
  -1  -1  41   14.01   13.50
   1   1  41    3.97   13.20
   1   1  42   86.50    9.48
   1   1  42  104.02   15.40
  -1  -1  42   92.74   15.24
   1   1  43  225.29   15.13
  -1  -1  43  297.39   20.42
   1   1  43  239.38   19.95
   1   1  44   42.16    8.60
  -1  -1  44   48.21   14.95
   1   1  44   60.51   15.10
  -1  -1  45  243.47   20.61
   1   1  45  257.75   20.75
  -1  -1  46  187.16   19.75
   1   1  46  183.64   18.99
   1   1  47   61.11   16.08
  -1  -1  47   47.83   17.35
  -1   1 -48   81.95   12.55
   1   1  48  114.13   17.44
  -1  -1  48   82.95   17.81
  -1   1 -49  274.58   20.61
  -1  -1  49  342.99   24.97
   1   1  49  351.37   24.61
  -1   1 -50   41.35   12.16
  -1  -1  50   21.67   17.94
   1   1  50   46.77   17.13
  -1   1 -51   52.14   13.04
   1   1  51   76.72   17.58
  -1  -1  51   81.69   19.25
  -1   1 -52   98.43   13.81
   1   1  52   79.62   18.51
  -1  -1  52  115.08   19.78
   1   1  53   14.92   18.05
   1  -2  53   30.26   17.54
   1  -2  52    5.43   16.45
  -1   2  52    2.02   17.51
   1  -2  51  -15.13   16.63
  -1   2  51    9.60   17.15
   1  -2  50    7.52   15.78
  -1   2  50    3.03   16.74
   1  -2  49    0.51   15.63
  -1   2  49   -5.11   16.30
   1  -2  48  -10.15   14.96
  -1   2  48    8.93   15.89
   1  -2  47   15.22   14.56
  -1   2  47   15.12   15.71
  -1   2  46    1.00   15.52
   1  -2  46   17.64   14.38
  -1   2  45   -0.24   14.64
   1  -2  45    7.79   13.78
   1  -2  44   80.84   15.18
  -1   2  44   56.07   15.21
   1  -2  43   43.64   13.76
  -1   2  43   42.44   14.76
   1  -2  42   23.97    6.93
   1  -2  42   24.09   13.67
  -1   2  42   34.88   14.70
  -1   2  41   11.70    6.60
   1  -2  41    2.23    6.55
   1  -2  41    5.55   12.96
  -1   2  41   -2.20   13.69
  -1   2  40   19.22    6.72
   1  -2  40   27.38    6.95
   1  -2  40   20.78   12.91
  -1   2  40   14.54   13.62
   1  -2  39   39.67    7.02
  -1   2  39   41.89    6.83
   1   2 -39   43.47    9.35
   1  -2  39   57.04   13.25
  -1   2  39   36.93   13.44
   1  -2  38   20.68    6.38
   1  -2  38   28.64   12.26
  -1   2  38   29.56   12.82
  -1   2  38   22.13    6.47
   1   2 -38   41.27    8.81
   1  -2  37   24.10    6.38
   1  -2  37   14.80   11.78
  -1   2  37   33.58   12.83
  -1   2  37   12.55    4.98
  -1   2  37   27.24    6.40
   1   2 -37   14.56    8.21
   1  -2  36    7.30    6.15
  -1   2  36    6.74    4.75
   1  -2  36   -0.18   11.20
  -1   2  36    3.78   11.99
   1   2 -36   -1.40    7.92
  -1   2  36    2.91    6.04
   1   2 -35  216.31   13.78
  -1   2  35  204.54   12.55
  -1   2  35  229.42   16.81
   1  -2  35  232.62   16.25
   1  -2  35  203.91   12.48
  -1   2  35  194.58   11.81
   1  -2  34   57.09    6.90
  -1   2  34   43.97    9.26
  -1   2  34   54.53    5.66
  -1   2  34   73.37   12.33
   1  -2  34   58.42   11.67
   1   2 -34   60.31    8.72
  -1   2  34   63.68    6.89
   1   2 -33  145.71   11.09
  -1   2  33  152.07   11.74
  -1   2  33  146.21    9.68
  -1   2  33  134.04   14.34
   1  -2  33  140.48   13.49
  -1   2  33  127.06    8.71
   1  -2  33  147.58    9.64
   1   2 -32  145.59   11.25
  -1   2  32  144.75   11.74
  -1   2  32  154.79    9.97
  -1   2  32  165.63   14.02
   1  -2  32  164.81   13.64
   1  -2  32  146.23    9.80
  -1   2  32  141.57    9.05
   1  -2  31    9.80    5.42
  -1   2  31    8.21    7.71
  -1   2  31    9.21    4.49
  -1   2  31    1.26   10.51
   1  -2  31    8.96    9.87
  -1   2  31    6.70    5.51
   1   2 -31    4.85    7.00
   1  -2  30    0.84    5.42
  -1   2  30    1.06    7.84
  -1   2  30    5.16    4.29
  -1   2  30   -1.06   10.45
   1  -2  30    3.31    9.67
   1   2 -30    1.17    6.99
  -1   2  30    4.49    5.78
   1   2 -29   93.86    9.19
  -1   2  29   99.19    9.25
  -1   2  29   98.32    7.97
  -1   2  29   99.56   11.41
   1  -2  29   89.12   10.96
  -1   2  29   82.93    6.61
   1  -2  29   87.85    7.66
   1  -2  28   38.18    5.67
  -1   2  28   30.21    7.84
  -1   2  28   34.93    5.95
  -1   2  28   44.30    9.96
   1  -2  28   37.71    9.63
  -1   2  28   36.77    4.87
   1   2 -28   31.84    6.80
   1  -2  27   12.01    5.19
  -1   2  27   11.30    7.31
  -1   2  27   10.91    5.50
  -1   2  27   14.43    9.24
   1  -2  27   14.46    8.86
  -1   2  27   10.82    4.21
   1   2 -27    9.64    6.48
   1   2 -26    8.46    6.48
  -1   2  26    9.94    7.09
  -1   2  26    7.50    4.34
   1  -2  26    2.09    8.63
  -1   2  26    8.57    8.93
  -1   2  26    6.40    5.37
   1  -2  26   11.72    5.17
   1   2 -25  191.06   11.90
  -1   2  25  196.36   12.17
   1  -2  25  187.99   11.03
   1  -2  25  196.08   13.24
  -1   2  25  179.67   11.22
  -1   2  25  177.78   10.51
  -1   2  24   96.98    8.57
   1   2 -24   84.26    8.20
   1  -2  24   95.00    7.17
   1  -2  24   91.88    9.91
  -1   2  24   91.27    7.25
  -1   2  24   90.62    6.58
   1  -2  23  147.11   11.19
   1  -2  23  128.18    9.00
  -1   2  23  130.00    8.36
   1   2 -23  147.43    9.92
  -1   2  23  157.78   10.18
   1  -2  22 1051.03   50.31
   1   2 -22  954.42   49.99
   1  -2  22  999.15   49.38
   1   2 -22 1013.28   49.69
  -1   2  22 1037.67   49.83
  -1   2  22  953.65   49.11
   1   2 -21    1.88    7.20
   1  -2  21    3.49    7.88
  -1   2  21    2.26    4.04
   1   2 -21    5.02    6.14
  -1   2  21    5.59    6.48
   1  -2  21    3.64    4.97
   1   2 -20  121.99    8.74
   1  -2  20  109.78    7.90
   1  -2  20  133.50   10.24
   1   2 -20  112.16    9.56
  -1  -2 -20  101.91    8.88
  -1   2  20  114.36    7.21
   1   2 -19  298.82   15.19
   1  -2  19  263.86   14.63
   1   2 -19  265.88   15.89
   1  -2  19  268.19   16.25
  -1   2  19  269.08   14.27
  -1  -2 -19  263.03   15.23
   1   2 -18   21.57    5.68
   1  -2  18   15.95    4.78
   1   2 -18   18.18    7.09
   1  -2  18   25.41    7.33
  -1   2  18   26.87    4.12
  -1  -2 -18   22.42    6.10
   1   2 -17   41.70    6.02
   1  -2  17   36.40    5.56
   1  -2  17   37.56    7.73
   1   2 -17   39.10    7.32
  -1  -2 -17   35.24    6.30
  -1   2  17   45.72    4.40
   1  -2  16   -3.79    4.83
   1   2 -16    6.86    5.35
   1  -2  16    2.55    6.74
  -1  -2 -16   -1.10    5.61
   1   2 -16   -2.35    6.59
   1  -2  15  606.79   30.33
  -1  -2 -15  581.92   30.68
   1   2 -15  594.26   30.93
   1  -2  15  609.89   30.99
   1   2 -15  620.42   30.49
   1  -2  14  953.75   47.18
   1   2 -14  931.74   47.28
  -1  -2 -14  984.49   47.52
   1  -2  14  956.81   47.59
   1   2 -14  943.80   47.61
   1  -2  13    5.24    4.70
   1   2 -13    7.91    4.96
   1  -2  13    6.22    6.65
  -1  -2 -13    9.81    5.96
   1   2 -13   -0.12    6.46
   1  -2  12 2497.57  119.07
   1   2 -12 2340.11  119.07
  -1  -2 -12 2419.27  119.28
   1  -2  12 2457.91  119.27
   1   2 -12 2465.42  119.28
   1  -2  11  612.83   30.37
  -1  -2 -11  591.49   30.36
   1   2 -11  603.87   30.44
  -1  -2 -11  619.69   30.78
   1   2 -11  614.15   30.75
   1  -2  11  608.42   30.70
   1  -2  10    4.45    4.52
   1  -2  10    2.96    5.66
   1   2 -10    5.67    4.57
   1   2 -10   12.59    5.99
  -1  -2 -10    5.52    5.26
   1   2  -9  185.29   10.32
  -1   2   9  178.03   10.72
   1   2  -9  200.62   10.76
   1  -2   9  189.33   10.79
  -1  -2  -9  167.05   10.69
   1   2  -9  172.86   10.42
   1   2  -8 1177.61   58.79
  -1  -2  -8 1239.85   58.91
   1   2  -8 1217.24   58.71
  -1   2   8 1200.19   58.65
   1  -2   8 1187.84   58.81
  -1   2   8 1140.94   58.78
  -1   2   7 3832.36  202.73
  -1  -2  -7 4236.08  202.84
   1   2  -7 4251.65  202.70
  -1   2   7 4178.06  202.64
   1   2  -7 4205.97  202.38
   1   2  -7 4137.36  202.69
   1  -2   7 4179.45  202.72
   1   2  -6 3316.17  165.31
   1   2  -6 3441.82  165.11
  -1   2   6 3422.78  165.31
   1   2  -6 3376.21  165.36
  -1  -2  -6 3476.68  165.50
   1  -2   6 3276.45  165.36
   1   2  -5 1743.13   87.26
   1  -2   5 1728.25   87.35
   1   2  -5 1833.36   87.13
  -1   2   5 1806.10   87.29
  -1  -2  -5 1750.91   87.51
   1   2  -5 1812.39   87.33
   1  -2   4 9296.71  466.77
  -1   2   4 9871.56  466.72
   1   2  -4 9575.41  466.66
   1  -2   4 9343.46  466.79
   1  -2   4 9592.63  466.74
   1   2  -4 9733.27  466.62
  -1  -2  -4 9643.22  466.87
   1   2  -4 9545.81  466.73
   1  -2   3 2102.04  103.56
  -1   2   3 2166.93  103.52
   1   2  -3 2097.48  103.47
  -1   2   3 2077.12  103.47
   1   2  -3 2146.99  103.40
   1  -2   3 2156.35  103.52
   1  -2   3 2055.09  103.56
  -1  -2  -3 2122.10  103.64
   1   2  -3 2135.10  103.41
  -1   2   2  171.18    9.67
   1  -2   2  169.77    9.60
   1   2  -2  184.82    9.31
  -1  -2  -2  162.18    9.87
   1   2  -2  200.35    9.45
  -1   2   2  168.00    9.51
   1  -2   2  173.11    9.64
  -1   2   2  183.24    9.52
   1   2  -2  147.77    9.37
   1   2  -2  179.13    9.31
   1  -2   2  170.79    9.72
  -1   2   1  368.51   17.78
   1  -2   1  343.13   17.72
   1   2  -1  329.87   17.24
  -1  -2  -1  333.23   17.77
   1   2  -1  387.89   17.66
   1   2  -1  390.75   17.57
  -1   2   1  353.47   17.64
  -1   2   1  367.06   17.71
   1  -2   1  360.01   17.75
  -1   2   1  315.12   17.49
   1   2  -1  310.72   17.48
   1   2  -1  356.62   17.42
   1   2   0  120.02    7.18
  -1   2   0  135.03    8.14
   1  -2   0  138.90    7.94
   1   2   0  142.80    7.99
   1   2   0  134.79    7.67
  -1   2   0  151.74    7.88
   1  -2   0  142.35    7.92
  -1   2   0  143.57    7.84
   1   2   0  141.23    7.60
  -1   2   0  126.87    7.63
   1   2   0  138.46    7.39
  -1   2  -1  337.50   17.43
   1  -2  -1  350.79   17.30
  -1   2  -1  345.83   17.34
   1   2   1  375.12   17.42
   1   2   1  372.05   17.15
   1   2   1  332.65   16.98
   1   2   1  312.40   17.10
  -1   2  -1  314.04   17.09
   1   2   2  183.74    8.71
  -1   2  -2  166.48    9.37
   1   2   2  139.38    8.93
  -1   2  -2  157.80    9.01
  -1   2  -2  177.00    9.22
   1  -2  -2  164.81    9.23
   1   2   2  162.60    9.47
   1   2   3 2022.75  102.74
   1  -2  -3 2157.52  102.93
   1  -2  -3 2049.48  102.96
  -1   2  -3 2103.24  102.94
   1   2   3 2185.07  102.83
  -1   2  -3 2198.44  102.84
   1   2   3 2028.67  103.04
   1   2   4 9756.88  478.59
   1   2   4 9745.83  478.52
   1  -2  -4 9896.96  478.70
   1   2   4 9999.00  478.79
   1   2   4 9977.71  478.58
  -1   2  -4 9832.67  478.58
  -1   2  -4 9688.44  478.68
   1   2   5 1744.51   86.21
  -1   2  -5 1709.70   86.30
   1  -2  -5 1752.51   86.37
   1   2   5 1830.64   86.15
   1   2   5 1738.70   86.47
   1  -2  -5 1894.46   86.31
   1   2   5 1710.50   86.19
  -1   2  -5 1725.78   86.20
   1   2   6 3349.74  162.74
  -1   2  -6 3342.59  162.83
   1  -2  -6 3319.63  162.87
   1   2   6 3421.95  162.71
  -1  -2   6 3256.33  162.58
   1   2   6 3427.74  163.00
  -1   2  -6 3288.31  162.77
   1  -2  -6 3426.57  162.79
  -1   2  -6 3351.69  162.74
   1   2   6 3273.88  162.73
  -1   2  -7 4045.71  204.57
   1  -2  -7 4269.96  204.65
   1   2   7 4244.32  204.51
  -1   2  -7 4187.26  204.55
   1   2   7 4235.27  204.77
   1  -2  -7 4224.55  204.53
  -1   2  -7 4184.46  204.51
   1   2   7 4190.52  204.50
  -1   2  -8 1171.33   59.35
   1  -2  -8 1212.99   59.46
  -1   2  -8 1182.28   59.34
   1   2   8 1265.15   59.64
   1  -2  -8 1272.77   59.30
   1   2   8 1193.63   59.29
  -1   2  -8 1173.41   59.28
  -1   2  -9  202.54   10.54
   1  -2  -9  177.24   10.77
   1  -2  -9  166.76   10.17
  -1   2  -9  207.91   10.37
   1   2   9  184.92   10.38
  -1   2  -9  167.19   10.44
  -1   2 -10    2.63    4.50
   1  -2 -10    4.59    5.24
   1  -2 -10    2.82    4.38
  -1   2 -10    7.48    4.77
   1  -2 -10    2.06    4.05
   1   2  10    8.55    4.76
  -1   2 -10    3.50    4.45
  -1   2 -11  599.89   29.51
   1  -2 -11  621.44   29.83
  -1   2 -11  600.56   29.68
   1  -2 -11  548.58   29.49
   1  -2 -11  576.62   29.43
   1   2  11  614.64   29.58
  -1   2 -11  578.24   29.61
  -1   2 -12 2395.99  115.92
  -1   2 -12 2400.43  116.02
   1  -2 -12 2425.68  116.13
   1   2  12 2379.24  115.99
  -1   2 -12 2331.50  115.99
   1  -2 -12 2399.94  115.84
   1  -2 -12 2267.61  115.95
  -1   2 -13    4.53    4.39
  -1   2 -13    7.46    5.15
   1  -2 -13    4.14    4.40
   1  -2 -13    7.04    5.77
   1  -2 -13    4.93    4.32
  -1   2 -13    6.79    4.77
   1   2  13    5.44    4.75
  -1   2 -14  971.62   45.91
   1  -2 -14  957.45   46.22
  -1   2 -14  941.86   46.11
   1  -2 -14  977.95   45.82
   1   2  14  840.65   46.28
   1  -2 -14  918.93   46.00
   1   2  14  903.84   46.04
  -1   2 -14  871.60   46.01
   1   2  15  601.85   30.24
  -1   2 -15  599.38   30.23
   1  -2 -15  607.78   30.44
   1   2  15  615.82   30.47
   1  -2 -15  580.18   30.08
  -1   2 -15  596.22   29.99
   1  -2 -15  589.77   29.88
   1  -2 -16    3.03    5.87
   1  -2 -16    2.69    4.43
   1   2  16   -0.21    5.93
  -1   2 -16    1.56    4.65
  -1   2 -16    4.91    5.21
   1   2  16    2.68    5.25
   1   2  17   31.82    5.96
  -1   2 -17   41.09    6.04
   1   2  17   38.55    6.20
  -1   2 -17   41.69    5.22
   1  -2 -17   41.62    4.78
   1  -2 -17   39.63    6.43
  -1   2 -18   20.80    5.76
   1   2  18   13.66    5.86
   1  -2 -18   24.44    6.36
   1   2  18   15.28    6.14
  -1   2 -18   24.30    4.76
   1  -2 -18   23.24    4.48
   1   2  19  282.16   15.39
   1  -2 -19  249.88   14.56
   1   2  19  288.87   16.30
  -1   2 -19  273.45   14.64
   1   2  19  273.25   15.35
  -1   2 -19  284.21   15.26
   1   2  20  118.51    8.85
  -1   2 -20  100.87    9.45
   1   2  20  116.65    9.99
   1  -2 -20  109.73    7.56
  -1   2 -20  110.34    7.57
   1   2  20  113.27    8.81
  -1   2 -20  117.58    8.54
  -1   2 -21    2.72    5.93
   1   2  21    2.78    6.31
   1   2  21    2.38    7.92
  -1   2 -21   -2.08    6.92
  -1   2 -21    0.11    4.54
   1   2  21    2.82    6.35
   1  -2 -21    1.31    4.43
   1   2  22 1025.36   49.13
  -1   2 -22 1016.95   48.99
  -1   2 -22  907.98   49.20
   1   2  22 1047.13   49.67
  -1   2 -22  968.99   48.55
   1   2  22  998.74   49.06
   1  -2 -22  937.37   48.44
  -1   2 -23  130.68   10.62
   1   2  23  153.45   11.77
   1   2  23  151.89   10.31
   1   2  23  140.45    9.97
  -1   2 -23  131.12    8.85
  -1   2 -23  148.94   10.20
  -1   2 -24   99.28    8.19
  -1   2 -24   77.60    8.99
   1   2  24   99.38   10.26
   1   2  24  102.88    8.49
   1   2  24   91.67    8.18
  -1   2 -24   83.67    6.89
  -1   2 -25  185.41   11.84
   1   2  25  201.93   13.60
  -1   2 -25  164.03   12.36
   1   2  25  198.54   12.31
   1   2  25  200.18   11.86
  -1   2 -25  182.42   10.96
  -1   2 -26   -3.23    7.25
   1   2  26    0.12    9.08
   1   2  26   10.39    6.90
  -1   2 -26    2.08    4.96
   1   2  26    4.23    6.51
  -1   2 -26   13.35    6.33
   1   2  27   11.48    8.78
   1   2  27   12.16    7.02
  -1   2 -27   12.11    5.09
   1   2  27    8.68    6.32
  -1   2 -27    7.02    6.51
   1   2  28   45.28    9.85
   1   2  28   37.54    7.51
   1   2  28   39.33    6.70
  -1   2 -28   34.78    5.66
  -1   2 -28   33.58    6.93
  -1   2 -29  103.22    8.89
   1   2  29  103.42   11.38
   1   2  29   96.04    9.35
   1   2  29   98.99    8.89
  -1   2 -29   79.93    7.45
   1   2  30    7.19   10.09
   1   2  30    6.58    7.68
   1   2  30   10.39    7.19
  -1   2 -30    1.75    5.28
  -1   2 -30   -2.34    6.86
  -1   2 -31    1.65    7.24
   1   2  31    7.77   10.44
   1   2  31    2.63    7.65
   1   2  31   13.83    6.64
  -1   2 -31    1.20    5.45
   1   2  32  131.40   11.68
   1   2  32  160.01   14.19
  -1  -2  32  141.19   13.78
  -1   2 -32  146.10   11.14
   1   2  32  159.89   11.02
   1   2  33  148.84   11.80
   1   2  33  134.28    9.37
  -1  -2  33  142.91   13.98
   1   2  33  153.52   14.14
  -1   2 -33  141.76   11.25
   1   2  33  147.70   10.89
   1   2  34   54.98    6.34
   1   2  34   67.83    9.44
   1   2  34   59.26   12.29
  -1  -2  34   48.50   12.39
  -1   2 -34   61.41    8.54
   1   2  34   54.75    8.08
   1   2  35  223.65   14.62
   1   2  35  180.46   12.32
   1   2  35  225.78   16.95
  -1  -2  35  229.11   16.92
   1   2  35  216.74   13.55
  -1   2 -35  228.86   14.11
   1   2  36    3.52    8.65
   1   2  36    7.21    5.40
   1   2  36   12.87   12.05
  -1  -2  36   -1.66   11.67
   1   2  36    8.55    7.51
  -1   2 -36   12.12    8.02
  -1  -2  37   23.64   12.31
   1   2  37   13.45   12.31
  -1   2 -37   14.44    8.55
   1   2  37   25.68    7.86
   1   2  37   12.37    9.11
   1   2  38   39.48   13.02
  -1  -2  38   44.18   13.39
  -1   2 -38   30.91    8.91
   1   2  38   31.10    8.16
   1   2  38   28.91    9.52
  -1   2 -39   45.90    9.20
  -1  -2  39   54.62   13.53
   1   2  39   34.36   12.93
   1   2  39   36.42    8.28
  -1  -2  40   30.05   13.42
   1   2  40   50.65   13.26
   1   2  40   16.68    8.22
   1   2  41   -1.27   13.51
  -1  -2  41    4.31   13.52
   1   2  41    3.41    8.11
   1   2  42   13.70   13.56
  -1  -2  42   30.09   13.87
   1   2  42   21.80    8.52
   1   2  43   51.72   14.52
  -1  -2  43   42.30   14.88
   1   2  43   31.72    8.65
  -1  -2  44   64.50   15.55
   1   2  44   78.46   15.45
   1   2  44   66.87    9.69
  -1  -2  45    8.64   14.67
   1   2  45    6.15   15.04
   1   2  45   -7.37    8.34
  -1  -2  46    9.34   16.09
   1   2  46   10.22   15.39
  -1  -2  47   22.82   16.14
   1   2  47   12.98   15.54
  -1   2 -47    8.54   10.86
   1   2  48   -1.79   15.61
  -1  -2  48   -4.88   16.81
  -1   2 -48   -8.19   11.35
   1   2  49   -7.59   16.87
  -1  -2  49   -1.84   17.10
  -1   2 -49    7.60   11.54
  -1  -2  50   17.18   17.33
   1   2  50   31.35   17.23
  -1   2 -50    8.78   11.69
  -1  -2  51   12.34   18.37
   1   2  51   17.55   16.73
  -1   2 -51   -1.63   11.90
  -1  -2  52    3.64   16.97
   1   2  52   19.65   17.60
  -1   2 -52   16.28   12.32
   1   2  53   19.80   17.89
   1  -3  52  196.45   20.27
  -1   3  52  204.53   21.75
  -1  -3 -52  169.58   15.68
   1  -3  51    7.66   16.11
  -1   3  51   45.53   18.27
  -1  -3 -51   31.41   11.15
   1  -3  50   25.03   15.72
  -1   3  50   40.48   17.68
  -1  -3 -50   20.62   10.79
   1  -3  49  114.49   17.69
  -1   3  49  132.56   18.49
  -1  -3 -49   98.83   12.91
   1  -3  48   88.34   16.49
  -1   3  48   92.81   17.26
  -1  -3 -48   86.55   11.98
   1  -3  47   19.92   14.63
  -1   3  47   37.31   16.40
  -1  -3 -47   15.84   10.10
  -1   3  46  361.45   24.46
   1  -3  46  325.44   23.37
  -1  -3 -46  297.17   20.11
  -1   3  45  303.01   24.06
   1  -3  45  329.01   22.86
  -1   3  44   37.13   15.15
   1  -3  44   27.35   14.11
   1  -3  43  325.39   23.27
  -1   3  43  345.06   23.89
  -1   3  42  185.45   13.45
   1  -3  42  232.93   18.48
  -1   3  42  245.43   19.41
   1  -3  41   15.98   13.44
   1  -3  41   24.34    6.89
  -1   3  41   28.16   14.50
  -1   3  41   10.46    7.32
  -1   3  40  101.14    9.68
  -1   3  40  124.98   15.62
   1  -3  40  106.76   14.23
   1  -3  40  106.62    8.97
   1  -3  39  349.57   21.62
  -1   3  39  345.66   22.18
  -1   3  39  321.03   18.25
  -1  -3 -39  304.22   18.90
   1   3 -39  323.53   19.14
   1  -3  39  309.02   17.77
  -1   3  38    8.57    7.10
   1  -3  38   17.97    6.58
   1  -3  38   18.45    8.59
  -1  -3 -38   12.82    8.12
   1   3 -38   24.81    8.88
   1  -3  38   18.03   11.89
  -1   3  38    2.63   12.71
   1  -3  37  514.39   26.77
   1  -3  37  524.58   27.97
   1   3 -37  519.46   27.77
  -1   3  37  527.95   27.18
   1  -3  37  548.31   29.62
  -1   3  37  578.88   30.17
  -1  -3 -37  496.13   27.63
  -1   3  37  477.37   26.42
  -1   3  36   19.40    6.92
   1  -3  36   25.81    6.37
   1  -3  36   19.33    8.29
   1   3 -36   23.76    8.26
  -1  -3 -36   25.84    8.19
  -1   3  36   23.82   12.37
  -1   3  36   20.15    5.47
   1  -3  36   36.91   11.71
   1  -3  35  199.30   12.47
   1  -3  35  217.60   14.05
   1   3 -35  211.56   13.99
  -1  -3 -35  223.21   13.81
  -1   3  35  227.41   16.77
   1  -3  35  217.77   16.39
  -1   3  35  209.69   13.09
  -1   3  35  189.66   12.03
  -1   3  34  107.37    9.18
   1  -3  34  113.62    8.59
   1  -3  34  107.40   10.11
  -1  -3 -34  111.35    9.94
   1   3 -34   92.59    9.91
  -1   3  34  114.37   13.71
  -1   3  34  103.76    7.85
   1  -3  34  116.09   13.18
   1  -3  33  652.48   33.75
   1  -3  33  651.64   34.62
   1   3 -33  667.28   34.55
  -1  -3 -33  652.70   34.52
   1  -3  33  655.24   35.64
  -1   3  33  713.28   36.29
  -1   3  33  701.29   34.25
  -1   3  33  651.89   33.59
  -1   3  32    6.95    6.34
   1  -3  32   14.35    5.78
   1  -3  32    6.32    7.22
   1   3 -32    8.77    7.26
  -1  -3 -32   14.38    7.11
  -1   3  32   -6.40   10.70
  -1   3  32   11.15    5.10
   1  -3  32   -1.55   10.09
  -1  -3 -31  148.26   11.36
   1  -3  31  152.97   11.62
   1   3 -31  162.18   11.56
   1  -3  31  179.58   10.57
   1  -3  31  166.77   13.82
  -1   3  31  164.67   14.45
  -1   3  31  166.12   11.06
  -1   3  31  170.79   10.15
  -1  -3 -30  354.36   19.69
   1  -3  30  332.29   19.77
  -1   3  30  349.62   19.95
   1   3 -30  356.27   19.76
   1  -3  30  353.54   18.86
   1  -3  30  362.35   21.11
  -1   3  30  358.56   19.32
  -1   3  30  353.70   18.64
  -1  -3 -29  120.25    9.90
  -1   3  29  123.51   10.64
   1  -3  29  125.83   10.08
   1   3 -29  115.81    9.80
   1  -3  29  119.07    8.85
   1  -3  29  120.55   12.13
  -1   3  29  126.09    9.61
  -1   3  29  112.83    8.11
  -1  -3 -28  304.49   17.93
   1   3 -28  338.85   17.94
   1  -3  28  308.54   18.12
  -1   3  28  310.52   18.15
   1  -3  28  335.64   17.15
   1  -3  28  322.46   19.17
  -1   3  28  318.63   17.46
  -1   3  28  293.58   16.78
  -1  -3 -27  582.67   31.19
   1  -3  27  625.98   30.73
   1   3 -27  620.23   31.31
  -1   3  27  592.36   31.50
   1  -3  27  582.32   31.30
   1  -3  27  635.65   32.31
  -1   3  27  610.79   31.02
  -1   3  27  593.44   30.55
   1  -3  26  353.32   18.48
  -1  -3 -26  333.31   19.14
   1   3 -26  351.53   19.21
  -1   3  26  378.70   19.56
   1  -3  26  342.88   19.15
   1  -3  26  358.37   20.43
  -1  -3 -26  350.50   19.11
  -1   3  26  334.99   18.31
   1  -3  25  297.36   15.51
  -1  -3 -25  272.39   16.27
   1  -3  25  280.26   16.28
  -1   3  25  292.13   16.55
   1   3 -25  291.87   16.20
   1  -3  25  286.01   17.60
  -1  -3 -25  283.44   16.22
  -1   3  25  274.04   15.30
   1  -3  24 1465.42   73.20
  -1  -3 -24 1432.86   73.54
   1   3 -24 1559.51   73.55
   1  -3  24 1527.55   73.58
   1   3 -24 1479.49   73.90
   1  -3  24 1552.26   74.09
  -1  -3 -24 1523.70   73.56
  -1   3  24 1403.94   73.05
   1  -3  23  355.34   19.18
  -1  -3 -23  362.02   19.76
   1  -3  23  358.86   19.72
   1   3 -23  371.10   19.70
   1  -3  23  384.25   20.65
   1   3 -23  373.17   20.44
  -1  -3 -23  360.61   19.69
  -1   3  23  363.10   18.99
  -1  -3 -22  141.30    9.48
  -1  -3 -22  133.34    9.32
   1  -3  22  123.21    9.42
   1   3 -22  132.19    9.23
   1  -3  22  121.32    8.51
   1   3 -22  134.42   10.60
   1  -3  22  125.45   11.04
  -1  -3 -21 1186.54   61.66
  -1  -3 -21 1216.79   61.62
   1   3 -21 1263.84   61.62
   1  -3  21 1228.42   61.67
   1  -3  21 1268.34   61.37
   1  -3  21 1297.15   62.15
   1   3 -21 1239.47   62.01
  -1  -3 -20  549.85   28.26
   1   3 -20  569.85   28.22
   1  -3  20  547.89   28.27
  -1  -3 -20  560.10   28.24
   1   3 -20  550.33   28.80
   1  -3  20  551.58   28.85
   1  -3  20  527.86   27.81
   1  -3  19   17.33    4.87
   1  -3  19   12.73    5.65
  -1  -3 -19   11.00    5.63
   1   3 -19   20.60    5.70
   1  -3  19   15.21    7.58
  -1  -3 -19   14.58    5.92
   1   3 -19   10.71    7.35
  -1  -3 -18  560.10   29.46
   1  -3  18  584.66   29.22
   1   3 -18  607.69   29.43
   1  -3  18  555.66   29.42
   1   3 -18  578.27   29.99
   1  -3  18  595.35   29.98
  -1  -3 -18  563.73   29.41
  -1  -3 -17 1685.63   84.62
   1  -3  17 1739.34   84.47
   1  -3  17 1642.32   84.57
   1   3 -17 1809.53   84.57
   1   3 -17 1796.51   84.96
   1  -3  17 1713.38   84.93
  -1  -3 -17 1663.79   84.58
  -1  -3 -16  415.29   21.84
   1  -3  16  414.29   21.50
   1  -3  16  400.44   21.72
   1   3 -16  439.21   21.76
   1  -3  16  433.96   22.45
   1   3 -16  408.44   22.34
  -1  -3 -16  421.11   21.75
  -1  -3 -15 1342.58   67.86
  -1  -3 -15 1352.35   67.87
   1  -3  15 1373.05   67.72
   1   3 -15 1441.63   67.81
   1   3 -15 1423.85   68.15
   1  -3  15 1460.51   68.24
  -1  -3 -15 1328.91   67.79
   1  -3  15 1322.07   67.79
  -1  -3 -14 1385.87   71.43
  -1  -3 -14 1449.60   71.46
   1  -3  14 1485.50   71.38
   1   3 -14 1489.76   71.41
   1   3 -14 1527.99   71.75
   1  -3  14 1507.29   71.80
   1  -3  14 1405.94   71.37
  -1  -3 -14 1395.52   71.39
  -1  -3 -13  761.25   38.26
   1  -3  13  736.16   38.12
  -1  -3 -13  761.85   38.27
   1   3 -13  802.48   38.17
   1  -3  13  803.71   38.65
   1   3 -13  781.53   38.59
   1  -3  13  734.11   38.16
  -1  -3 -13  765.04   38.19
  -1  -3 -12  296.89   15.17
   1  -3  12  254.56   15.04
  -1  -3 -12  280.26   15.19
   1   3 -12  306.20   15.26
  -1   3  12  301.18   15.84
   1   3 -12  294.80   15.75
   1  -3  12  286.38   15.87
   1  -3  12  282.61   15.08
  -1  -3 -12  281.95   15.10
  -1   3  12  265.87   14.99
   1  -3  11 1692.91   85.76
   1   3 -11 1729.52   84.96
  -1  -3 -11 1727.45   85.44
   1  -3  11 1740.83   85.47
  -1  -3 -11 1727.74   85.47
  -1   3  11 1718.82   85.77
   1   3 -11 1817.31   85.43
   1   3 -11 1864.70   85.70
   1   3 -11 1756.69   84.91
  -1   3  11 1812.93   85.44
  -1  -3 -11 1633.65   85.38
   1  -3  11 1690.86   85.38
   1   3 -10   23.23    2.99
  -1  -3 -10   21.36    4.64
   1  -3  10   13.18    4.51
   1  -3  10   23.86    4.72
  -1  -3 -10   21.32    4.79
   1   3 -10   21.79    4.90
  -1  -3 -10   24.44    4.76
  -1   3  10   22.70    5.79
   1   3 -10   23.39    6.15
  -1   3  10   24.27    4.64
   1   3 -10   22.45    2.65
   1  -3  10   18.89    6.17
   1   3  -9   36.13    3.59
  -1  -3  -9   45.17    4.56
   1  -3   9   34.97    5.00
  -1   3   9   37.98    6.30
  -1  -3  -9   36.08    4.89
   1   3  -9   42.21    5.13
   1   3  -9   33.05    6.06
   1   3  -9   35.10    3.17
   1  -3   9   39.73    6.31
  -1  -3  -8   23.87    4.30
   1   3  -8   37.80    3.28
   1   3  -8   23.82    5.58
  -1  -3  -8   27.70    4.54
  -1   3   8   36.04    5.66
   1   3  -8   34.40    5.00
  -1   3   8   35.60    4.43
   1   3  -8   31.31    3.78
   1  -3   8   24.26    6.22
  -1  -3  -7  183.21    9.86
   1   3  -7  182.39    9.45
   1   3  -7  143.17   10.20
  -1   3   7  199.58   10.80
  -1  -3  -7  174.99    9.92
  -1   3   7  185.83    9.97
   1   3  -7  186.38    9.68
   1   3  -7  176.68   10.22
   1  -3   7  170.70   10.92
  -1  -3  -6   65.71    5.12
   1   3  -6   75.66    4.71
  -1  -3  -6   53.52    5.27
  -1   3   6   67.08    6.32
   1  -3   6   77.87    6.68
   1   3  -6   52.26    5.47
   1   3  -6   69.60    5.51
  -1   3   6   59.07    5.30
   1   3  -6   78.66    5.27
  -1  -3  -5 4414.42  216.96
  -1   3   5 4428.14  216.98
  -1   3   5 4373.21  217.22
   1   3  -5 4534.68  216.91
   1   3  -5 4476.83  217.07
   1  -3   5 4440.13  217.18
   1   3  -5 4537.84  217.00
   1   3  -5 4369.04  217.02
  -1  -3  -4 6994.47  352.63
  -1   3   4 7594.02  352.68
  -1   3   4 7081.49  352.89
  -1   3   4 7273.75  352.80
   1   3  -4 7263.26  352.63
   1   3  -4 7326.54  352.73
   1  -3   4 7236.77  352.85
   1   3  -4 7165.98  352.69
   1   3  -4 7244.15  352.71
  -1  -3  -3  725.78   38.22
   1  -3   3  710.87   38.50
  -1   3   3  818.52   38.50
  -1   3   3  727.47   38.64
  -1  -3  -3  777.34   38.23
  -1   3   3  781.43   38.33
   1   3  -3  841.02   38.32
   1   3  -3  795.16   38.40
   1  -3   3  786.80   38.65
   1   3  -3  768.29   38.43
   1   3  -3  805.52   38.33
   1   3  -2  705.07   34.90
   1  -3   2  706.14   34.98
  -1   3   2  745.91   34.95
  -1   3   2  724.15   34.79
  -1  -3  -2  718.55   34.65
   1   3  -2  714.10   34.74
  -1   3   2  696.33   34.96
   1   3  -2  774.27   34.77
  -1  -3  -2  624.71   34.62
   1   3  -2  638.02   34.64
   1   3  -2  734.75   34.81
   1  -3   2  718.84   35.12
   1   3  -1 1922.96   92.40
  -1   3   1 1960.71   92.40
   1  -3   1 1896.65   92.38
  -1   3   1 1942.52   92.36
   1   3  -1 1984.65   92.27
  -1  -3  -1 1867.38   92.14
   1   3  -1 1926.08   92.18
  -1   3   1 1914.68   92.22
   1   3  -1 1861.60   92.21
  -1  -3  -1 1802.35   92.10
   1   3  -1 1800.03   92.11
   1   3   0   16.44    3.54
  -1   3   0    8.70    3.67
  -1  -3   0    9.72    3.20
  -1   3   0   20.41    4.31
   1  -3   0   14.89    4.47
   1   3   0   32.37    3.34
   1   3   0   19.15    4.51
   1   3   0   14.23    4.15
   1   3   0   19.10    4.95
  -1  -3   0   15.81    3.24
  -1   3   0   12.93    4.76
  -1  -3   1 1883.06   93.20
   1   3   1 1973.09   93.55
  -1   3  -1 1927.47   93.40
   1   3   1 1990.98   93.42
   1   3   1 1982.49   93.18
  -1   3  -1 1912.64   93.41
   1   3   1 1867.90   93.15
  -1   3  -1 1835.04   93.17
   1   3   1 1881.05   93.26
  -1   3  -2  732.67   34.46
  -1  -3   2  713.03   34.16
   1   3   2  697.87   34.65
   1   3   2  765.12   34.47
   1   3   2  628.39   34.07
  -1   3  -2  674.68   34.10
  -1   3  -2  692.08   34.40
   1   3   3  745.02   37.37
  -1   3  -3  753.87   37.72
  -1   3  -3  804.27   37.72
   1   3   3  770.21   37.45
  -1  -3   3  719.78   37.44
   1   3   3  804.93   37.96
  -1   3  -3  763.39   37.40
   1  -3  -3  745.36   37.74
   1  -3  -4 7229.46  349.67
   1   3   4 7169.32  349.47
   1   3   4 7236.44  349.54
   1   3   4 7158.37  349.45
   1   3   4 7176.22  349.83
  -1   3  -4 7203.62  349.46
  -1   3  -4 7066.60  349.64
   1   3   5 4516.91  219.57
  -1   3  -5 4532.78  219.35
   1  -3  -5 4437.77  219.47
   1   3   5 4432.74  219.25
   1   3   5 4492.84  219.18
   1  -3  -5 4590.88  219.38
   1   3   5 4463.69  219.16
  -1   3  -5 4540.54  219.18
   1   3   6   70.37    6.76
  -1   3  -6   72.82    5.76
   1  -3  -6   55.36    6.12
   1   3   6   48.75    5.32
   1   3   6   60.22    5.03
  -1   3  -6   63.61    5.39
   1  -3  -6   69.61    6.04
   1   3   6   52.90    5.02
  -1   3  -6   70.08    5.19
   1   3   7  189.90   11.43
   1   3   7  181.39   10.10
  -1   3  -7  170.92   10.52
   1   3   7  186.11   10.42
   1  -3  -7  200.12   10.92
  -1   3  -7  169.07   10.31
   1  -3  -7  200.22   10.56
   1   3   7  196.17   10.11
  -1   3  -7  174.31   10.10
  -1   3  -8   23.73    4.49
   1   3   8   27.13    4.32
  -1   3  -8   26.28    4.63
   1  -3  -8   33.92    5.86
  -1   3  -8   27.53    4.93
   1   3   8   36.31    5.12
   1   3   8   38.15    6.28
   1  -3  -8   43.39    5.02
   1   3   9   42.93    4.82
  -1   3  -9   39.87    4.73
  -1   3  -9   32.86    4.93
   1  -3  -9   40.36    6.01
  -1   3  -9   38.44    5.22
   1  -3  -9   42.34    4.69
   1   3   9   39.14    5.34
   1  -3  -9   30.03    5.21
   1   3   9   30.47    6.70
   1  -3 -10   22.36    5.62
   1  -3 -10   29.78    4.92
   1  -3 -10   19.87    4.74
  -1   3 -10   21.66    5.09
  -1   3 -10   20.49    4.84
   1   3  10   19.03    4.84
  -1   3 -10   23.53    4.97
  -1   3 -11 1887.94   88.75
   1  -3 -11 1829.62   88.97
   1  -3 -11 1820.44   88.76
   1  -3 -11 1729.30   88.67
   1   3  11 1810.28   88.70
  -1   3 -11 1742.13   88.72
  -1   3 -11 1872.53   88.78
  -1   3 -12  292.42   15.60
   1  -3 -12  296.65   16.02
   1  -3 -12  259.16   15.49
   1  -3 -12  308.22   15.49
  -1   3 -12  278.69   15.35
  -1   3 -12  289.67   15.58
   1   3  12  320.30   15.58
  -1   3 -13  767.04   39.09
   1  -3 -13  804.92   39.37
   1  -3 -13  782.82   39.01
   1  -3 -13  785.67   39.00
  -1   3 -13  762.00   38.94
   1   3  13  815.76   39.09
  -1   3 -13  775.21   39.03
  -1   3 -14 1534.77   74.64
   1  -3 -14 1519.07   74.82
   1  -3 -14 1578.02   74.54
   1  -3 -14 1435.58   74.52
   1   3  14 1502.92   74.59
  -1   3 -14 1492.56   74.57
  -1   3 -14 1550.86   74.49
   1   3  15 1402.05   68.65
  -1   3 -15 1394.21   68.40
  -1   3 -15 1427.52   68.61
   1  -3 -15 1430.22   68.81
   1  -3 -15 1443.32   68.47
   1  -3 -15 1374.68   68.50
   1  -3 -15 1330.84   68.44
   1   3  15 1299.68   68.86
  -1   3 -15 1392.52   68.56
   1   3  15 1402.16   68.56
   1   3  16  421.42   22.30
   1  -3 -16  399.44   21.58
  -1   3 -16  411.09   21.84
   1  -3 -16  430.16   22.19
  -1   3 -16  405.23   21.51
   1   3  16  439.81   21.88
   1  -3 -16  432.88   21.77
   1  -3 -16  422.17   21.68
   1   3  16  422.80   21.94
   1   3  17 1843.37   87.33
   1  -3 -17 1665.53   86.87
  -1   3 -17 1756.85   86.98
   1  -3 -17 1793.86   87.21
  -1   3 -17 1786.27   86.79
   1   3  17 1776.11   87.02
   1  -3 -17 1746.62   86.95
   1  -3 -17 1824.24   86.86
   1   3  17 1749.96   87.03
   1  -3 -18  560.90   29.68
   1   3  18  607.45   30.30
  -1   3 -18  602.00   29.59
  -1   3 -18  575.26   29.90
   1  -3 -18  578.10   30.15
   1   3  18  603.54   29.97
   1  -3 -18  602.18   29.68
   1  -3 -18  568.11   29.77
   1   3  18  588.33   29.95
  -1   3 -19   17.13    4.84
   1   3  19   16.45    6.20
   1   3  19   10.79    5.95
  -1   3 -19   14.47    5.86
   1  -3 -19   14.51    5.53
   1  -3 -19   13.37    4.87
   1   3  19   15.06    5.80
   1  -3 -19   16.80    6.42
   1   3  20  580.60   29.10
  -1   3 -20  574.28   28.69
   1  -3 -20  556.52   29.01
  -1   3 -20  527.73   28.23
   1  -3 -20  581.96   28.66
   1   3  20  590.20   28.83
   1  -3 -20  540.79   28.34
   1   3  20  549.85   28.68
   1   3  21 1291.90   62.72
  -1   3 -21 1273.71   62.40
   1  -3 -21 1251.24   62.64
  -1   3 -21 1238.58   62.06
   1   3  21 1284.51   62.50
   1  -3 -21 1244.75   62.37
   1  -3 -21 1273.64   62.16
   1   3  21 1219.20   62.36
  -1   3 -22  132.91    8.70
  -1   3 -22  153.30    9.68
   1  -3 -22  141.10   10.30
   1   3  22  136.62   10.02
   1  -3 -22  139.15    9.54
   1   3  22  125.30    9.42
   1  -3 -22  130.69    9.16
   1   3  22  153.01   10.13
   1   3  23  379.28   19.96
  -1   3 -23  361.87   18.97
  -1   3 -23  374.78   19.68
   1  -3 -23  371.51   20.04
   1  -3 -23  376.06   19.56
   1   3  23  381.49   19.87
  -1   3 -23  313.75   20.12
   1  -3 -23  358.99   19.18
   1   3  23  351.49   19.44
   1   3  24 1572.40   74.66
  -1   3 -24 1494.25   73.90
  -1   3 -24 1576.82   74.38
   1  -3 -24 1498.82   74.59
  -1   3 -24 1361.42   74.61
   1   3  24 1406.91   74.19
  -1  -3  24 1553.68   74.47
   1  -3 -24 1535.41   74.31
   1   3  24 1603.29   74.53
   1  -3 -24 1449.45   74.02
   1   3  25  268.41   15.87
   1   3  25  298.15   17.58
  -1   3 -25  257.46   16.83
   1   3  25  280.26   16.49
   1  -3 -25  285.79   16.10
  -1  -3  25  300.74   16.37
  -1   3 -25  304.43   16.22
   1   3  25  297.55   16.54
  -1   3 -25  277.54   15.36
  -1  -3  26  360.78   19.86
   1   3  26  382.11   19.94
   1  -3 -26  343.32   19.49
  -1   3 -26  364.21   19.61
   1   3  26  389.02   20.98
   1   3  26  342.64   19.21
  -1   3 -26  339.03   18.77
   1   3  26  380.44   20.06
   1  -3 -27  569.47   31.12
   1   3  27  618.81   31.58
  -1  -3  27  599.85   31.44
  -1   3 -27  604.35   31.22
   1   3  27  634.67   32.29
   1   3  27  593.90   30.92
   1   3  27  655.52   31.62
  -1   3 -27  590.08   30.58
  -1  -3  28  314.55   18.38
   1  -3 -28  300.69   17.93
   1   3  28  318.47   18.25
  -1   3 -28  318.68   17.05
  -1   3 -28  320.60   18.04
   1   3  28  328.19   18.29
   1   3  28  342.34   19.61
   1   3  29  130.57   10.11
   1  -3 -29  112.04    9.62
  -1  -3  29  123.74   10.23
  -1   3 -29  103.43    8.22
  -1   3 -29  122.02    9.63
   1   3  29  121.94   10.37
   1   3  29  132.45   12.33
   1   3  30  366.61   20.19
  -1  -3  30  341.82   20.02
   1  -3 -30  343.59   19.66
  -1   3 -30  339.20   18.95
   1   3  30  381.74   21.52
  -1   3 -30  362.87   19.93
   1   3  30  387.99   20.21
   1   3  31  196.84   14.27
   1   3  31  174.07   11.82
  -1   3 -31  154.89   11.53
   1   3  31  160.31   12.32
   1  -3 -31  150.17   11.30
   1   3  32   14.66   10.94
   1   3  32    9.99    7.46
  -1   3 -32   12.33    7.42
   1  -3 -32    1.37    6.65
   1   3  32   12.39    8.23
   1   3  33  732.57   36.31
   1   3  33  696.80   34.83
  -1   3 -33  644.18   34.60
   1  -3 -33  625.52   34.49
   1   3  33  669.44   35.01
   1   3  34  117.38   13.32
   1   3  34  114.66   10.24
  -1   3 -34   94.27   10.21
   1  -3 -34  110.89    9.73
   1   3  34  121.48   10.93
   1   3  35  251.32   17.34
   1   3  35  206.92   14.25
  -1   3 -35  200.87   14.12
   1   3  35  251.46   15.08
   1  -3 -35  200.93   13.82
   1   3  36   30.36   12.22
   1   3  36   23.97    8.20
   1  -3 -36   20.04    7.71
  -1   3 -36   31.49    8.42
   1   3  36   20.20    9.18
   1   3  37  589.23   31.18
   1   3  37  556.21   28.90
  -1   3 -37  536.73   28.80
   1  -3 -37  481.19   28.51
   1   3  37  552.95   29.27
   1   3  38   16.40   13.15
   1   3  38   21.19    8.54
  -1   3 -38   28.04    8.85
   1  -3 -38   11.51    7.89
   1   3  38   21.73    9.46
   1   3  39  314.47   19.41
  -1   3 -39  344.30   19.56
   1  -3 -39  298.08   19.08
   1   3  39  388.23   22.91
   1   3  40  106.57   10.81
   1   3  40  122.23   15.46
  -1  -3  40   99.65   14.94
   1   3  41   13.81    8.64
  -1  -3  41   29.59   14.30
   1   3  41   21.52   14.07
   1   3  42  209.06   14.99
  -1  -3  42  227.81   19.10
   1   3  42  228.43   19.18
   1   3  43  301.75   18.88
  -1  -3  43  301.84   22.82
   1   3  43  332.59   22.53
   1   3  44   25.83    9.10
  -1  -3  44   43.99   14.72
   1   3  44   24.95   14.89
   1   3  45  255.22   17.61
  -1  -3  45  298.27   22.40
   1   3  45  300.38   22.30
  -1   3 -46  314.09   20.59
   1   3  46  296.53   19.55
  -1  -3  46  358.44   24.59
   1   3  46  337.85   24.01
  -1   3 -47   20.42   11.02
   1   3  47    8.60   15.98
  -1  -3  47   23.16   16.68
  -1   3 -48   81.62   12.95
  -1  -3  48  110.55   18.32
   1   3  48   96.75   17.26
  -1   3 -49   99.38   13.67
   1   3  49  122.50   17.91
  -1  -3  49  139.19   19.10
  -1  -3  50   38.95   18.08
  -1   3 -50   28.10   12.05
   1   3  50   38.43   16.74
  -1  -3  51   36.52   17.50
  -1   3 -51   23.87   12.32
   1   3  51   39.11   17.75
  -1  -3  52  207.73   21.55
  -1   3 -52  167.79   16.80
   1   3  52  227.03   21.94
   1   3  53  148.56   20.59
  -1  -4 -52   23.30   11.44
   1  -4  51   10.36   16.19
  -1  -4 -51   14.09   11.10
  -1   4  51   37.81   18.19
   1  -4  50   34.80   15.64
  -1  -4 -50   12.39   10.86
  -1   4  50   11.69   17.32
   1  -4  49   -3.79   14.97
  -1  -4 -49   13.30   10.83
  -1   4  49   15.64   17.20
   1  -4  48   -2.96   14.84
  -1  -4 -48   -2.33   10.20
  -1   4  48   -5.47   17.05
   1  -4  47    9.65   14.60
  -1  -4 -47   13.85   10.09
  -1   4  47   26.65   16.19
   1  -4  46   12.23   14.30
  -1  -4 -46   -0.56   10.00
  -1   4  46   -6.49   15.77
   1  -4  45   27.01   14.08
  -1  -4 -45   24.97   10.26
  -1   4  45   26.83   16.24
   1  -4  44   14.95   13.95
  -1   4  44    0.25   14.98
  -1  -4 -44    7.59    9.57
  -1   4  43   16.61    8.03
   1  -4  43    5.87   13.48
  -1   4  43   23.41   15.03
  -1   4  42    4.98    7.87
   1  -4  42   11.21   13.13
  -1   4  42    7.64   14.47
  -1   4  41   67.53    9.45
   1  -4  41   87.07   14.19
  -1   4  41  100.34   15.15
   1  -4  40    2.39   12.22
   1  -4  40   -1.58    6.68
  -1   4  40    6.09   13.49
  -1   4  40    4.00    7.91
  -1   4  39    3.58    7.72
   1  -4  39   -0.09    6.59
   1   4 -39    0.96    8.38
  -1  -4 -39   -0.14    8.01
   1  -4  39    6.59   11.93
  -1   4  39    9.48   13.29
  -1   4  38    2.08    7.44
   1  -4  38    6.34    6.43
   1  -4  38    2.41    8.21
  -1  -4 -38   15.71    8.13
   1   4 -38    9.23    8.40
   1  -4  38   22.59   11.79
  -1   4  38   12.25   12.78
  -1   4  37   35.69    7.86
   1  -4  37   25.66    6.75
   1  -4  37   38.26    8.29
   1   4 -37   30.99    8.52
  -1  -4 -37   34.23    8.22
  -1   4  37   32.80   12.45
   1  -4  37   24.12   11.54
  -1   4  37   26.41    5.89
  -1   4  36    5.61    7.25
   1  -4  36    7.46    6.14
   1  -4  36   -2.98    7.83
   1   4 -36    7.32    8.02
  -1  -4 -36   13.41    7.52
  -1   4  36    7.27   12.13
  -1   4  36    8.05    5.37
   1  -4  36    6.03   11.13
   1  -4  35  187.22   12.04
   1  -4  35  204.19   13.36
   1   4 -35  197.29   13.25
  -1  -4 -35  191.95   13.10
  -1   4  35  196.51   16.76
   1  -4  35  207.69   15.62
  -1   4  35  187.08   12.90
  -1   4  35  191.03   11.68
  -1   4  34   -2.77    6.91
   1  -4  34    1.86    7.29
   1  -4  34    4.12    6.17
  -1  -4 -34    9.69    7.23
   1   4 -34    0.24    7.47
  -1   4  34    5.50    5.31
   1  -4  34    4.99   10.36
  -1   4  33   22.87    7.19
   1  -4  33   25.69    6.21
   1  -4  33   19.93    7.27
  -1  -4 -33   21.46    7.44
   1   4 -33   15.04    7.54
  -1   4  33   24.01    5.53
   1  -4  33   36.51   10.73
   1  -4  32  237.06   13.20
   1  -4  32  215.26   14.11
   1   4 -32  219.05   14.16
  -1  -4 -32  218.14   13.95
   1  -4  32  244.88   16.23
  -1   4  32  236.26   14.03
  -1   4  32  206.93   12.86
   1  -4  31  117.51    8.74
   1   4 -31  123.48    9.81
   1  -4  31  116.15    9.83
  -1  -4 -31  121.60    9.60
   1  -4  31  134.94   12.36
  -1   4  31  107.67    9.69
  -1   4  31  106.41    8.18
  -1   4  30  106.19    9.37
   1  -4  30  108.87    8.37
   1   4 -30  123.57    9.61
   1  -4  30  117.05    9.54
  -1  -4 -30  119.83    9.39
  -1   4  30  102.00    7.94
   1  -4  30  123.56   11.79
   1  -4  29  205.74   12.51
   1  -4  29  233.93   13.60
   1   4 -29  225.53   13.78
  -1  -4 -29  226.50   13.55
   1  -4  29  231.46   15.35
  -1   4  29  198.82   13.33
  -1   4  29  201.39   12.30
   1  -4  28  616.51   31.12
   1   4 -28  610.72   31.07
   1  -4  28  613.00   30.64
   1  -4  28  634.08   32.19
  -1   4  28  547.34   30.38
  -1  -4 -28  608.62   31.17
   1   4 -27   20.03    6.97
  -1  -4 -27   21.94    7.03
   1  -4  27   11.89    9.02
   1  -4  27   13.92    6.79
   1  -4  27   13.51    5.50
   1   4 -26   36.15    6.60
  -1  -4 -26   36.28    6.54
   1  -4  26   26.19    5.32
   1  -4  26   39.72    9.10
   1  -4  26   36.30    6.97
   1   4 -25  106.29    8.26
   1  -4  25   87.67    8.14
   1  -4  25   78.93    7.26
  -1  -4 -25   74.04    8.13
   1  -4  25   93.67   10.11
  -1  -4 -25   99.85    8.03
  -1  -4 -24    0.53    5.85
   1   4 -24   -0.77    5.97
   1  -4  24    3.21    6.08
   1  -4  24    0.07    4.73
   1  -4  24    0.70    8.42
  -1  -4 -24   -4.21    6.01
  -1  -4 -23    4.99    5.62
   1   4 -23    0.91    5.99
   1  -4  23    7.10    5.84
   1  -4  23    6.73    4.95
   1  -4  23   12.56    8.11
  -1  -4 -23    6.03    6.09
   1   4 -23   13.14    7.79
  -1  -4 -22   21.54    5.75
   1  -4  22   20.11    6.10
   1  -4  22   18.95    5.33
   1   4 -22   19.70    5.96
   1  -4  22   15.65    7.80
   1   4 -22   23.11    8.01
  -1  -4 -22   13.02    6.04
  -1  -4 -21  303.70   17.70
   1  -4  21  315.66   17.27
   1  -4  21  312.51   17.53
   1   4 -21  339.31   17.63
  -1  -4 -21  344.26   17.60
   1   4 -21  309.04   18.52
   1  -4  21  337.42   18.70
  -1  -4 -20   77.06    7.53
   1  -4  20   81.35    6.88
   1  -4  20   81.48    7.43
   1   4 -20   79.42    7.35
  -1  -4 -20   89.78    7.37
   1  -4  20   90.49    9.15
   1   4 -20   81.62    8.93
  -1  -4 -19  620.29   34.42
   1  -4  19  694.38   34.13
   1   4 -19  706.58   34.34
   1  -4  19  677.64   34.34
   1   4 -19  703.67   34.92
   1  -4  19  648.78   34.96
  -1  -4 -19  690.13   34.27
  -1  -4 -18   18.80    5.40
   1  -4  18   17.67    5.44
   1  -4  18   18.87    5.14
  -1  -4 -18   20.43    5.91
   1   4 -18   18.26    5.67
   1  -4  18   19.71    7.57
   1   4 -18   21.95    7.11
  -1   4  17   52.40    5.99
   1   4 -17   56.15    7.91
   1   4 -17   59.29    6.32
  -1  -4 -17   61.01    6.33
   1  -4  17   52.71    5.66
  -1  -4 -17   55.32    6.60
   1  -4  17   56.04    6.14
  -1  -4 -17   68.37    6.23
   1  -4  17   55.95    8.23
  -1   4  16   49.59    5.47
   1   4 -16   51.51    7.61
   1   4 -16   55.74    5.87
  -1  -4 -16   55.35    5.86
   1   4 -16   23.33    2.67
   1  -4  16   49.64    5.21
  -1  -4 -16   44.14    6.01
  -1  -4 -16   49.52    5.54
   1  -4  16   48.85    5.62
   1  -4  16   47.57    7.80
  -1   4  15   52.09    5.81
   1   4 -15   53.14    7.50
   1   4 -15   54.54    5.94
  -1  -4 -15   52.42    5.61
   1   4 -15   41.31    3.38
   1  -4  15   50.35    5.64
  -1  -4 -15   42.41    6.12
   1  -4  15   50.92    5.61
  -1  -4 -15   51.38    5.56
   1  -4  15   53.55    7.79
  -1   4  14  173.56   10.15
   1   4 -14  170.89   11.19
   1   4 -14  174.91    9.97
  -1  -4 -14  177.99   10.07
   1   4 -14  158.15    8.72
   1  -4  14  177.17    9.98
  -1  -4 -14  156.26   10.27
  -1   4  14  184.11   11.41
   1  -4  14  166.92    9.95
  -1  -4 -14  177.14   10.04
   1  -4  14  166.92   11.30
  -1   4  13  107.86    7.61
   1   4 -13  102.32    8.76
   1   4 -13   91.72    7.32
  -1  -4 -13  102.06    7.48
   1  -4  13  105.44    7.43
  -1  -4 -13   96.60    7.69
  -1   4  13  104.24    8.45
  -1  -4 -13  105.85    7.12
   1  -4  13  107.23    9.07
  -1  -4 -12   54.56    5.59
  -1  -4 -12   56.41    5.60
   1  -4  12   60.90    5.77
  -1  -4 -12   52.00    5.99
   1   4 -12   56.84    5.69
   1   4 -12   50.07    7.33
  -1   4  12   48.93    7.07
   1  -4  12   60.87    7.22
  -1   4  12   59.92    5.91
   1   4 -11   82.99    5.56
  -1   4  11   85.04    7.13
   1   4 -11   95.45    8.14
   1   4 -11   92.99    6.91
  -1  -4 -11  103.81    6.75
   1  -4  11   95.16    6.95
  -1  -4 -11   83.78    7.27
  -1   4  11  101.04    7.97
  -1  -4 -11   98.22    6.40
   1  -4  11   96.44    8.35
   1   4 -10  914.71   47.27
   1   4 -10  996.78   48.04
   1   4 -10  977.81   47.62
   1  -4  10  962.47   47.76
  -1   4  10 1001.07   48.20
  -1  -4 -10  915.29   47.82
  -1  -4 -10 1003.17   47.61
   1  -4  10  998.95   48.18
  -1  -4 -10  988.76   47.64
  -1  -4  -9   31.63    4.37
  -1   4   9   37.33    6.69
   1  -4   9   33.78    5.17
  -1  -4  -9   32.41    5.43
   1   4  -9   34.36    4.60
  -1  -4  -9   39.18    4.61
   1  -4   9   28.82    6.92
   1   4  -9   27.51    5.91
   1   4  -9   36.70    3.65
   1  -4   8   76.84    8.00
   1   4  -8   84.46    6.72
  -1   4   8   82.41    6.12
  -1  -4  -8  104.67    6.37
   1  -4   8   87.32    6.77
  -1   4   8   84.44    7.82
  -1  -4  -8   95.81    6.97
   1   4  -8   90.31    6.30
   1   4  -8  106.67    7.38
  -1  -4  -8  101.82    6.36
   1   4  -8   90.63    5.89
   1  -4   7  209.11   12.47
  -1  -4  -7  199.37   11.20
  -1   4   7  183.04   12.25
  -1  -4  -7  206.87   11.25
   1   4  -7  225.29   11.76
   1   4  -7  224.93   11.08
  -1   4   7  201.53   11.17
   1   4  -7  209.12   11.42
  -1  -4  -6    0.62    3.80
  -1   4   6    0.95    5.85
   1   4  -6    4.27    4.09
  -1   4   6    2.64    3.74
   1   4  -6    5.77    3.82
   1  -4   6    1.66    4.95
   1   4  -6    0.10    4.37
   1  -4   6    6.60    6.02
  -1  -4  -5   32.94    4.05
  -1   4   5   30.70    6.21
  -1   4   5   27.43    4.08
   1   4  -5   24.83    4.43
   1   4  -5   29.87    4.20
   1  -4   5   36.84    6.25
   1   4  -5   27.81    4.65
   1  -4   5   27.96    5.17
  -1  -4  -4   80.66    5.80
  -1   4   4   86.44    6.08
   1   4  -4   90.15    6.00
   1  -4   4   94.71    6.82
   1  -4   4   99.87    5.88
   1  -4   4  100.48    5.79
  -1   4   4   92.82    7.81
   1  -4   4   92.95    8.24
   1   4  -4  101.70    6.57
   1   4  -4   91.01    6.20
  -1  -4  -4  105.23    5.97
  -1   4   3   60.23    4.62
  -1  -4  -3   51.71    4.08
   1   4  -3   50.38    4.25
   1  -4   3   42.48    5.78
   1  -4   3   53.88    7.12
   1  -4   3   56.74    4.20
   1   4  -3   55.18    4.69
   1  -4   3   48.89    4.15
  -1  -4  -3   69.24    4.45
   1   4  -3   34.62    4.14
   1   4  -3   51.73    5.16
  -1   4   2  849.08   40.20
   1  -4   2  754.17   40.10
   1  -4   2  803.84   39.76
  -1   4   2  871.06   40.19
   1   4  -2  828.37   40.00
   1   4  -2  785.61   40.06
  -1  -4  -2  833.65   39.75
   1   4  -2  764.54   39.79
  -1   4   2  803.87   39.88
   1   4  -2  812.96   39.74
  -1  -4  -2  809.93   39.79
  -1   4   1 4835.12  234.29
  -1   4   1 4744.89  234.05
  -1  -4  -1 4853.27  233.97
   1   4  -1 4757.05  234.01
   1   4  -1 4939.15  234.19
   1   4  -1 4838.86  234.21
   1  -4   1 4801.42  233.98
  -1  -4  -1 4579.91  233.94
   1   4  -1 4889.70  233.95
   1  -4   1 4792.04  234.22
  -1   4   1 4967.37  234.24
   1  -4   0 2430.62  120.67
  -1   4   0 2603.44  120.70
  -1   4   0 2505.13  120.75
   1   4   0 2472.43  120.41
   1  -4   0 2447.73  120.79
   1   4   0 2485.12  120.67
  -1  -4   0 2530.78  120.42
  -1   4   0 2353.70  120.83
   1   4   0 2436.93  120.63
  -1  -4   0 2384.56  120.37
  -1   4   0 2490.16  120.40
   1  -4   0 2460.94  120.39
   1   4   0 2485.51  120.38
  -1   4  -1 5080.93  236.31
  -1   4  -1 5054.08  236.38
   1   4   1 4719.69  236.03
  -1  -4   1 4895.54  236.08
   1   4   1 4850.09  236.33
   1  -4  -1 4658.03  236.39
  -1   4  -1 4966.79  236.04
   1   4   1 4767.59  236.02
   1  -4  -1 4828.29  236.04
   1   4   1 4724.84  236.27
  -1  -4   1 4860.20  236.33
  -1  -4   2  801.36   40.32
   1   4   2  861.04   40.70
  -1  -4   2  823.60   39.97
  -1   4  -2  825.96   40.32
  -1   4  -2  801.74   40.34
   1  -4  -2  775.58   40.41
   1   4   2  842.52   40.41
   1   4   2  843.44   39.89
   1  -4  -2  783.22   39.88
  -1   4  -2  787.49   39.92
   1   4   3   61.19    7.00
  -1   4  -3   44.16    5.96
   1   4   3   64.31    4.51
  -1   4  -3   54.43    5.69
   1  -4  -3   58.77    6.26
   1   4   3   69.09    6.15
   1   4   3   60.68    4.62
   1  -4  -3   62.50    4.45
  -1   4  -3   59.56    4.66
  -1  -4   3   44.68    6.06
  -1   4  -4  106.19    5.97
   1  -4  -4   82.68    5.79
  -1  -4   4   90.72    6.21
   1   4   4   85.49    7.81
   1   4   4   96.81    5.95
  -1   4  -4   85.62    6.86
   1   4   4   79.86    6.23
   1  -4  -4   85.73    7.32
   1   4   4   80.73    7.35
  -1  -4   4   95.70    7.08
   1   4   4   99.49    5.88
   1   4   5   32.04    6.43
  -1   4  -5   27.27    3.97
  -1   4  -5   27.00    5.16
   1   4   5   19.61    4.46
   1   4   5   30.99    5.79
  -1  -4   5   30.76    4.18
   1  -4  -5   30.46    3.64
   1   4   5   29.70    4.01
   1   4   5   29.21    3.84
   1  -4  -5   33.01    5.87
   1  -4  -6   -1.18    5.53
   1   4   6   -0.20    6.28
   1   4   6    0.92    3.64
  -1   4  -6   -0.71    4.83
   1   4   6    9.46    4.56
  -1  -4   6    1.04    3.72
   1   4   6    1.55    5.57
   1  -4  -6   -2.20    3.33
   1   4   6    5.35    3.58
  -1   4  -6    4.04    3.74
   1   4   7  212.16   12.07
   1  -4  -7  217.91   11.81
  -1   4  -7  196.25   11.13
  -1   4  -7  208.70   11.59
   1   4   7  204.11   11.62
   1  -4  -7  215.25   12.26
   1   4   7  183.34   12.55
  -1   4  -7  191.44   11.13
   1   4   7  195.36   11.08
   1  -4  -7  218.49   11.01
  -1  -4   7  212.61   10.91
   1  -4  -8   91.65    7.11
   1   4   8   84.15    7.50
  -1   4  -8   87.89    6.38
   1  -4  -8   92.43    6.10
  -1   4  -8   80.55    6.87
   1  -4  -8   91.01    7.66
   1   4   8   99.63    7.08
   1   4   8   90.90    8.13
   1   4   8   92.61    6.32
  -1   4  -8   87.32    6.37
  -1  -4   8   89.80    5.78
   1  -4  -8   92.28    5.88
   1  -4  -9   36.08    5.69
   1  -4  -9   34.51    4.55
  -1   4  -9   33.88    4.83
  -1   4  -9   33.82    5.21
   1   4   9   38.74    5.55
   1  -4  -9   35.16    6.17
   1  -4  -9   33.80    3.87
   1   4   9   34.83    6.96
   1   4   9   33.99    4.69
  -1   4  -9   28.96    4.72
  -1  -4   9   36.26    3.95
   1   4   9   41.03    6.33
  -1  -4  10  900.55   46.20
  -1   4 -10  956.04   46.59
  -1   4 -10  947.47   46.65
   1   4  10 1006.91   46.84
   1  -4 -10  963.36   47.04
   1   4  10  946.69   47.26
   1  -4 -10  931.98   46.51
   1   4  10  981.92   46.54
  -1   4 -10  964.13   46.55
   1   4  10  903.53   46.91
   1  -4 -10  903.93   46.79
  -1  -4  11   87.86    5.49
   1   4  11   83.14    8.65
  -1   4 -11  100.61    6.92
  -1   4 -11   86.67    6.86
   1  -4 -11   81.42    7.86
   1   4  11   94.45    7.49
   1  -4 -11   85.92    6.61
   1   4  11  102.95    6.62
  -1   4 -11   99.20    6.60
   1  -4 -11   86.95    7.19
  -1   4 -12   62.56    5.59
   1  -4 -12   53.35    6.89
   1  -4 -12   56.12    5.33
  -1   4 -12   53.36    5.72
   1   4  12   53.87    6.70
   1   4  12   56.72    5.43
  -1   4 -12   52.60    5.72
   1  -4 -12   56.20    6.29
  -1   4 -13  107.01    7.60
   1  -4 -13  100.30    8.37
  -1   4 -13  101.32    7.23
   1  -4 -13  101.53    7.27
  -1   4 -13   97.90    7.33
   1   4  13  106.85    7.40
   1  -4 -13  104.76    7.77
  -1   4 -14  181.88   10.50
   1  -4 -14  169.92   11.21
  -1   4 -14  162.50   10.39
   1  -4 -14  175.63   10.31
   1   4  14  176.03   10.45
  -1   4 -14  170.38   10.28
   1  -4 -14  193.91   10.63
  -1   4 -15   49.47    6.01
  -1   4 -15   49.74    5.67
   1  -4 -15   52.86    7.06
   1  -4 -15   54.10    5.78
   1  -4 -15   54.32    6.45
   1   4  15   51.78    6.04
  -1   4 -15   50.90    5.80
   1   4  16   53.44    7.31
  -1   4 -16   50.37    6.28
  -1   4 -16   49.88    5.53
   1  -4 -16   44.23    6.87
   1   4  16   46.55    6.45
   1  -4 -16   51.34    5.76
   1  -4 -16   50.96    6.28
  -1   4 -16   50.89    5.93
   1   4  16   42.72    5.99
  -1   4 -17   65.67    6.41
   1   4  17   64.46    6.56
   1   4  17   54.13    7.62
  -1   4 -17   48.61    5.86
   1  -4 -17   53.05    6.92
   1   4  17   55.85    6.63
   1  -4 -17   65.30    6.18
  -1   4 -17   58.05    6.45
   1  -4 -17   52.76    6.44
   1   4  18   16.53    6.43
  -1   4 -18   18.04    4.98
   1  -4 -18   19.51    6.65
   1   4  18   15.47    6.10
   1  -4 -18   23.63    5.28
   1  -4 -18   16.38    5.43
   1   4  18   24.75    5.93
  -1   4 -18   21.18    5.58
  -1   4 -19  715.20   33.77
   1  -4 -19  653.29   34.12
  -1   4 -19  662.10   33.48
   1   4  19  718.81   33.90
   1  -4 -19  684.86   33.73
   1   4  19  674.28   34.34
   1  -4 -19  633.56   33.63
   1   4  19  599.28   33.84
   1  -4 -20   80.94    8.28
   1   4  20   79.51    8.47
  -1   4 -20   83.48    6.64
   1   4  20   95.21    7.77
   1  -4 -20   94.40    7.35
   1   4  20   78.13    7.64
   1  -4 -20   73.71    7.29
  -1   4 -20   92.79    7.60
  -1   4 -21  335.40   17.65
   1  -4 -21  334.79   18.21
  -1   4 -21  325.43   17.18
   1   4  21  338.56   17.88
   1  -4 -21  332.89   17.53
   1   4  21  339.70   18.29
   1  -4 -21  299.15   17.28
   1  -4 -21  313.62   17.50
   1   4  21  311.36   17.68
   1  -4 -22   21.02    5.17
   1   4  22   12.86    6.25
  -1   4 -22   23.10    6.25
   1   4  22   18.70    6.95
  -1   4 -22   18.11    4.93
   1  -4 -22   16.04    6.76
   1  -4 -22   21.67    5.77
   1  -4 -22   22.76    5.72
   1   4  22   16.03    5.95
  -1   4 -23    8.70    6.04
   1   4  23    9.68    6.99
  -1   4 -23    2.80    4.83
   1  -4 -23    8.49    6.82
   1   4  23   11.97    6.42
   1  -4 -23    7.33    5.58
   1   4  23    3.03    5.73
   1  -4 -23   10.67    5.43
   1   4  24    4.02    6.47
   1  -4 -24    1.65    5.95
   1   4  24    7.32    6.52
  -1   4 -24   -3.13    4.83
   1  -4 -24    3.00    5.33
   1   4  24   -2.12    5.63
  -1   4 -24    1.11    5.96
   1  -4 -25   93.43    7.59
   1   4  25  100.50    8.53
  -1   4 -25   73.97    6.69
   1   4  25   81.48    8.69
   1  -4 -25   66.70    7.36
   1   4  25   73.45    7.47
  -1   4 -25   94.91    7.84
   1   4  26   42.83    7.34
   1   4  26   34.41    7.67
  -1   4 -26   26.96    5.26
   1   4  26   24.85    6.12
   1  -4 -26   34.15    6.38
   1  -4 -26   39.89    6.46
  -1   4 -26   32.85    6.83
   1   4  27   27.08    7.31
  -1   4 -27   20.00    6.90
   1  -4 -27   12.74    6.77
   1   4  27   16.87    5.77
   1   4  27   24.20    7.64
  -1   4 -27   17.11    5.09
   1   4  28  536.90   30.41
  -1   4 -28  637.86   30.83
   1  -4 -28  598.52   30.77
   1   4  28  662.78   31.16
   1   4  28  610.56   31.39
  -1   4 -28  559.61   30.01
   1   4  29  190.95   12.60
  -1   4 -29  218.22   13.35
   1   4  29  212.70   13.62
  -1   4 -29  193.16   12.03
   1  -4 -29  205.47   12.87
   1   4  29  240.41   13.77
  -1   4 -30  127.73    9.89
   1   4  30  111.03   10.57
   1  -4 -30  124.10    9.81
   1   4  30  129.36   10.76
   1   4  30  121.65   12.45
  -1   4 -31  114.74    9.91
   1   4  31  108.96   10.62
   1  -4 -31  116.94    9.38
   1   4  31  131.16   10.53
   1   4  31  116.89   12.64
  -1   4 -32  235.92   14.63
   1  -4 -32  219.17   14.39
   1   4  32  253.08   15.21
   1   4  32  241.60   15.37
   1   4  32  248.03   17.18
   1  -4 -33   16.32    7.13
  -1   4 -33   17.85    7.40
   1   4  33   27.16    8.45
   1   4  33   25.18    8.43
   1   4  33   15.69   10.95
  -1   4 -34    1.68    7.54
   1  -4 -34    6.75    7.08
   1   4  34    5.56    8.38
   1   4  34    9.86    8.19
   1   4  34    3.81   11.26
  -1   4 -35  193.22   13.22
   1   4  35  203.71   13.71
   1  -4 -35  173.17   12.68
   1   4  35  189.63   13.74
   1   4  35  204.01   16.39
   1  -4 -36   10.41    7.31
  -1   4 -36    7.14    8.27
   1   4  36    5.79    9.06
   1   4  36    9.00    8.40
   1   4  36    8.19   11.82
   1  -4 -37   43.28    8.09
  -1   4 -37   32.53    8.68
   1   4  37   35.49    9.67
   1   4  37   40.05    8.97
   1   4  37   31.24   12.82
   1  -4 -38   13.85    7.80
  -1   4 -38   -2.56    8.40
   1   4  38    7.36    9.26
   1   4  38   13.99   12.94
   1   4  38    1.68    8.46
   1   4  39    7.87   13.23
  -1   4 -39   -0.55    8.67
   1  -4 -39    5.24    7.95
   1   4  39    4.17    8.79
   1   4  40   -1.73    8.99
   1   4  40   -0.85   13.76
   1   4  41   77.71   10.66
   1   4  41   90.52   15.02
   1   4  42    3.38    9.25
   1   4  42   13.13   14.52
   1   4  43   10.44    9.43
   1   4  43   24.00   15.31
   1   4  44   -1.48    9.43
   1   4  44   10.03   15.45
  -1   4 -44   10.33   10.34
   1   4  45   24.13   10.03
   1   4  45   36.44   15.92
  -1   4 -45   21.19   10.75
   1   4  46    6.55    9.62
   1   4  46  -11.77   15.98
  -1   4 -46   -1.45   10.78
   1   4  47   15.01   10.47
  -1   4 -47    8.54   10.53
   1   4  47   14.62   16.05
  -1   4 -48    8.18   10.90
   1   4  48    9.99   16.43
  -1   4 -49    0.78   11.32
   1   4  49   20.25   17.10
  -1  -4  49   11.71   17.95
  -1   4 -50   11.36   11.71
   1   4  50   14.92   17.56
  -1  -4  50    9.85   17.28
  -1   4 -51   13.45   12.11
   1   4  51   37.90   17.83
  -1  -4  51   13.87   17.10
  -1   4 -52   23.34   12.67
   1   4  52   29.22   18.35
  -1  -5 -51   40.01   11.67
   1  -5  51   41.53   17.06
  -1  -5 -50   31.20   11.38
  -1   5  50   16.32   17.55
   1  -5  50   34.03   16.07
  -1  -5 -49  137.58   14.27
  -1   5  49  175.51   20.41
   1  -5  49  161.89   18.91
  -1  -5 -48  113.62   13.03
  -1   5  48  102.38   19.08
   1  -5  48  106.30   17.34
  -1  -5 -47   44.07   10.94
  -1   5  47   42.27   17.37
   1  -5  47   28.47   15.71
  -1  -5 -46  133.94   13.11
  -1   5  46  126.79   18.13
   1  -5  46  144.42   16.91
  -1  -5 -45  141.50   13.42
  -1   5  45  165.07   18.73
   1  -5  45  157.91   17.03
  -1   5  44    5.82    8.98
   1  -5  44   39.86   14.31
  -1   5  44    2.98   16.01
  -1  -5 -44   22.05   10.10
  -1   5  43  393.36   25.76
   1  -5  43  378.48   24.46
  -1  -5 -43  377.53   22.09
  -1   5  43  341.72   21.44
  -1   5  42   57.01    9.81
  -1  -5 -42   78.16   10.94
  -1   5  42   88.50   15.63
   1  -5  42   79.15   14.53
  -1   5  41   22.72   14.49
  -1   5  41   20.73    8.75
   1  -5  41   21.90   13.49
  -1   5  40  304.01   19.03
  -1   5  40  326.98   22.42
   1  -5  40  331.25   21.88
   1  -5  39  170.20   11.89
  -1   5  39  161.86   17.52
   1  -5  39  208.16   16.78
  -1   5  39  185.03   13.31
   1   5 -39  180.43   13.62
  -1  -5 -39  197.50   13.46
  -1   5  38  130.68   11.66
   1  -5  38  146.84   11.69
   1  -5  38  124.77   10.24
  -1   5  38  136.73   15.77
   1   5 -38  143.81   11.75
  -1  -5 -38  162.16   11.85
   1  -5  38  152.16   15.01
   1  -5  37  279.50   16.71
   1  -5  37  257.07   15.31
   1  -5  37  291.47   19.30
  -1   5  37  266.03   16.62
  -1  -5 -37  266.93   16.62
   1   5 -37  253.96   16.52
   1  -5  36  297.04   17.81
   1  -5  36  300.39   16.71
   1  -5  36  306.52   20.22
  -1  -5 -36  286.78   17.65
   1   5 -36  293.33   17.76
  -1   5  36  290.83   17.76
   1  -5  35   34.85    6.93
   1  -5  35   52.97   11.97
   1   5 -35   35.71    8.37
  -1  -5 -35   38.19    7.94
   1  -5  35   32.56    7.89
  -1   5  35   23.74    8.08
   1  -5  34  105.32    8.65
   1  -5  34   98.51    9.61
   1   5 -34  106.74   10.01
  -1   5  34  103.56    9.95
  -1  -5 -34  108.33    9.93
   1  -5  34  104.91   12.61
   1  -5  33  367.38   19.18
   1  -5  33  367.27   20.01
   1   5 -33  344.23   19.98
  -1   5  33  318.19   19.02
  -1  -5 -33  358.10   19.90
  -1   5  33  354.93   20.09
   1  -5  33  389.54   22.03
  -1   5  32   -3.78    7.43
   1  -5  32    9.89    6.04
   1  -5  32   14.85   10.52
   1   5 -32   10.34    7.50
  -1  -5 -32   17.70    7.15
   1  -5  32    1.63    6.92
  -1   5  31   51.63    8.34
   1  -5  31   66.44    6.77
   1  -5  31   62.00   10.69
   1   5 -31   55.86    7.90
  -1  -5 -31   50.42    7.61
   1  -5  31   54.25    7.76
  -1   5  30   83.70    9.21
   1  -5  30  109.63   11.63
   1  -5  30  109.27    8.19
   1  -5  30  107.98    9.16
   1   5 -30  103.52    9.23
  -1  -5 -30  104.61    9.02
   1   5 -29  162.68   11.58
   1  -5  29  162.28   11.59
   1  -5  29  169.09   10.70
  -1  -5 -29  172.65   11.49
   1  -5  29  174.12   13.58
   1  -5  28   74.38   10.77
   1  -5  28   78.35    7.38
   1  -5  28   82.57    8.16
  -1  -5 -28   79.90    8.00
   1   5 -28   69.90    8.18
   1  -5  27  560.17   29.84
   1   5 -27  548.44   29.79
   1  -5  27  597.35   29.44
   1  -5  27  608.56   31.04
  -1  -5 -27  563.02   29.87
   1   5 -26   87.18    8.48
   1  -5  26   88.42    8.29
   1  -5  26   92.28    7.90
  -1  -5 -26   95.51    8.77
   1  -5  26  112.54   10.91
   1  -5  25   13.24    8.47
   1  -5  25   14.43    5.57
   1  -5  25   16.58    6.37
   1   5 -25   16.07    6.62
  -1  -5 -25   22.09    6.40
   1  -5  24  711.92   34.66
  -1  -5 -24  645.44   35.11
   1   5 -24  649.64   34.86
   1  -5  24  674.76   35.01
   1  -5  24  736.37   35.96
  -1  -5 -24  707.37   35.00
   1  -5  23  868.20   41.82
  -1  -5 -23  824.94   42.27
   1  -5  23  807.60   42.03
   1   5 -23  812.74   41.99
   1  -5  23  887.90   42.95
  -1  -5 -23  846.37   42.04
  -1   5  23  808.18   41.87
   1  -5  22   44.39    9.27
   1  -5  22   50.22    6.20
  -1  -5 -22   52.23    7.23
   1   5 -22   51.69    6.81
   1  -5  22   47.40    6.88
   1   5 -22   50.48    8.84
  -1  -5 -22   54.33    6.64
  -1   5  22   62.95    6.65
   1  -5  21 1406.37   68.18
   1  -5  21 1413.71   67.35
  -1  -5 -21 1321.37   67.66
   1  -5  21 1359.81   67.50
   1   5 -21 1340.03   67.41
   1   5 -21 1400.07   68.06
  -1   5  21 1301.68   67.41
  -1  -5 -21 1379.42   67.47
   1  -5  20  765.89   35.52
  -1  -5 -20  758.74   34.56
   1   5 -20  617.68   33.37
   1  -5  20  717.99   34.31
  -1  -5 -20  713.01   34.76
   1   5 -20  720.24   34.48
   1  -5  20  694.42   34.53
   1   5 -20  720.56   35.22
  -1   5  20  676.22   34.48
  -1  -5 -20  761.17   34.64
  -1   5  19  174.22   10.70
   1   5 -19  173.94   12.10
   1  -5  19  174.44   10.61
   1   5 -19  188.19   10.61
  -1  -5 -19  189.76   10.85
   1  -5  19  166.23   10.22
   1   5 -19  156.55    8.83
  -1  -5 -19  172.62   11.01
  -1  -5 -19  201.15   10.73
   1  -5  19  180.55   12.31
  -1   5  18  668.36   31.21
   1   5 -18  638.84   31.78
   1  -5  18  604.84   31.03
   1   5 -18  627.28   31.03
  -1  -5 -18  634.70   31.16
   1   5 -18  569.82   30.11
   1  -5  18  642.48   30.99
  -1  -5 -18  626.39   31.35
  -1  -5 -18  609.69   30.98
   1  -5  18  650.75   32.03
  -1   5  17 2035.31  103.61
   1   5 -17 2177.05  104.00
   1   5 -17 2114.45  103.51
   1  -5  17 2088.35  103.55
  -1  -5 -17 2170.57  103.61
   1   5 -17 2075.60  102.93
   1  -5  17 2090.49  103.53
  -1   5  17 2251.61  104.14
  -1  -5 -17 2053.69  103.75
  -1  -5 -17 2135.30  103.53
   1  -5  17 2168.14  104.12
  -1  -5 -16   28.91    5.71
  -1  -5 -16   25.91    5.28
   1  -5  16   18.88    5.27
  -1  -5 -16   27.06    6.20
   1   5 -16   18.70    3.20
   1   5 -16   29.69    5.56
   1   5 -16   16.87    7.43
  -1   5  16   23.57    7.18
   1  -5  16   18.25    7.53
  -1   5  16   34.30    5.94
  -1   5  15  732.53   35.76
   1   5 -15  756.56   36.24
   1   5 -15  741.08   35.53
  -1  -5 -15  691.81   35.54
   1  -5  15  743.46   35.64
   1   5 -15  672.70   34.90
  -1  -5 -15  681.12   35.81
  -1   5  15  747.52   36.25
  -1  -5 -15  688.21   35.44
   1  -5  15  740.42   36.34
  -1   5  14  838.55   41.31
   1   5 -14  857.57   41.78
   1   5 -14  842.27   41.03
  -1  -5 -14  836.20   41.10
   1  -5  14  808.21   41.17
   1   5 -14  773.85   40.55
  -1  -5 -14  857.07   41.41
  -1   5  14  912.09   41.92
  -1  -5 -14  825.19   41.04
   1  -5  14  828.23   41.76
  -1   5  13  149.70    9.59
   1   5 -13  159.15   10.64
   1   5 -13  152.02    9.17
  -1  -5 -13  146.57    9.28
   1  -5  13  138.46    9.42
  -1  -5 -13  150.90    9.87
  -1   5  13  154.00   10.52
  -1  -5 -13  158.11    9.08
   1  -5  13  147.30   11.05
   1   5 -12  173.67    9.00
  -1   5  12  169.29   10.13
   1   5 -12  174.69   11.05
   1   5 -12  162.76    9.58
  -1  -5 -12  148.95    9.56
   1  -5  12  162.16    9.89
  -1  -5 -12  156.13   10.30
  -1   5  12  159.69   10.96
  -1  -5 -12  149.60    9.47
   1  -5  12  174.49   11.43
   1   5 -11 2324.89  111.37
   1   5 -11 2321.65  111.99
   1   5 -11 2171.60  111.53
  -1  -5 -11 2251.51  111.58
   1  -5  11 2274.81  111.76
  -1   5  11 2393.73  112.17
  -1  -5 -11 2328.27  111.90
  -1  -5 -11 2219.48  111.52
   1  -5  11 2353.44  112.12
   1   5 -10  773.06   39.44
   1   5 -10  801.71   40.15
   1   5 -10  789.68   39.57
  -1  -5 -10  821.80   39.66
   1  -5  10  779.48   39.87
  -1  -5 -10  797.96   40.06
  -1   5  10  843.66   40.38
   1  -5  10  812.38   40.45
  -1  -5 -10  808.69   39.59
  -1  -5  -9 1780.34   87.79
   1  -5   9 1716.89   87.71
  -1  -5  -9 1757.10   87.74
   1  -5   9 1786.79   88.03
  -1  -5  -9 1810.69   88.15
  -1   5   9 1897.44   88.43
   1   5  -9 1795.48   87.74
   1   5  -9 1898.52   88.23
   1   5  -9 1794.56   87.71
   1  -5   9 1827.21   88.36
  -1   5   8 1171.62   56.21
   1   5  -8 1165.42   56.45
   1  -5   8 1089.39   56.52
  -1  -5  -8 1132.04   56.24
   1  -5   8 1088.46   56.18
   1  -5   8 1135.30   56.59
  -1   5   8 1206.48   56.96
   1   5  -8 1118.80   56.24
  -1  -5  -8 1160.02   56.29
   1   5  -8 1191.41   56.76
   1   5  -8 1175.27   56.28
   1  -5   8 1161.54   56.97
   1   5  -7  822.92   42.06
  -1   5   7  851.09   41.87
   1  -5   7  856.70   42.25
  -1  -5  -7  881.56   41.94
   1  -5   7  833.87   41.86
  -1   5   7  897.14   42.80
   1   5  -7  817.71   41.91
   1   5  -7  895.24   42.49
   1  -5   7  870.92   42.78
   1   5  -7  836.48   41.99
  -1  -5  -6  216.84   11.31
   1  -5   6  211.19   12.18
  -1  -5  -6  202.93   11.49
   1  -5   6  227.50   11.37
  -1   5   6  218.37   13.02
   1   5  -6  213.05   11.73
  -1   5   6  207.35   11.44
   1  -5   6  219.46   13.28
   1   5  -6  221.08   12.44
  -1   5   6  214.01   12.46
   1   5  -6  239.89   11.78
  -1  -5  -5  735.20   34.66
  -1   5   5  728.98   34.78
   1  -5   5  678.99   35.19
   1  -5   5  666.32   34.71
   1  -5   5  670.72   34.70
  -1   5   5  715.77   35.64
   1   5  -5  698.47   34.90
  -1  -5  -5  691.34   34.78
   1   5  -5  703.03   35.26
   1  -5   5  712.48   35.69
   1   5  -5  768.43   35.01
  -1  -5  -4  467.05   22.84
  -1   5   4  453.25   23.08
   1  -5   4  459.09   22.94
   1  -5   4  456.52   23.47
   1  -5   4  459.29   22.92
  -1   5   4  505.69   24.17
  -1  -5  -4  464.38   23.01
   1   5  -4  449.36   23.54
   1  -5   4  440.47   24.17
   1   5  -4  445.62   23.03
   1   5  -4  480.39   23.28
  -1  -5  -3 1025.73   50.86
  -1   5   3  953.91   50.98
   1  -5   3 1105.79   50.92
   1   5  -3  975.59   50.99
   1   5  -3 1053.56   50.89
  -1  -5  -3 1035.50   50.94
   1  -5   3 1080.48   50.93
   1  -5   3 1048.84   51.34
  -1   5   3 1043.42   51.37
   1   5  -3 1056.63   51.35
   1   5  -3 1047.01   51.22
  -1   5   2  243.12   11.37
   1   5  -2  215.04   11.14
  -1   5   2  197.49   12.06
   1  -5   2  206.98   12.00
   1  -5   2  208.94   11.17
  -1  -5  -2  231.83   11.08
   1   5  -2  198.25   10.97
  -1  -5  -2  199.70   11.11
   1   5  -2  207.01   11.84
   1   5  -2  234.69   11.73
  -1   5   1   16.24    5.30
   1  -5   1   14.98    5.23
   1   5  -1   16.21    5.10
   1   5  -1    9.35    2.72
  -1  -5  -1   16.14    3.07
   1  -5   1   12.44    3.32
  -1   5   1   21.35    5.00
  -1  -5  -1   17.69    3.08
   1   5  -1   17.26    4.36
  -1   5   1   13.79    3.70
   1   5  -1   11.34    2.87
  -1   5   0    5.81    4.97
  -1   5   0    3.48    6.47
   1  -5   0    3.48    5.40
   1   5   0    4.06    5.01
   1   5   0   -2.38    2.51
   1  -5   0    0.42    3.15
  -1   5   0    6.46    4.89
  -1  -5   0    3.20    2.94
   1   5   0    2.18    4.39
   1   5   0   -2.21    2.78
   1   5   1   10.01    4.60
  -1   5  -1   15.96    6.32
  -1   5  -1   16.48    5.01
   1   5   1   46.57    3.07
  -1   5  -1   14.08    5.14
   1  -5  -1   13.71    5.65
   1   5   1   19.41    5.39
   1  -5  -1   15.19    3.35
  -1   5  -1   10.35    3.38
   1   5   1   11.92    2.72
  -1  -5   1   17.67    5.16
  -1  -5   2  240.75   11.84
  -1  -5   2  230.18   12.25
  -1   5  -2  206.87   12.43
   1   5   2  224.41   11.72
  -1   5  -2  215.46   11.90
   1  -5  -2  190.74   10.85
  -1   5  -2  189.91   10.89
  -1   5  -2  218.07   11.70
   1   5   2  191.18   10.87
   1   5   2  198.47   10.78
   1  -5  -2  251.66   12.24
   1   5   2  246.45   12.09
   1   5   3 1042.05   50.81
  -1   5  -3 1011.37   51.24
  -1   5  -3 1044.90   51.33
  -1   5  -3 1044.99   51.52
  -1  -5   3 1031.77   51.45
   1  -5  -3 1008.66   50.81
  -1   5  -3 1069.09   50.83
  -1  -5   3 1014.46   51.23
   1  -5  -3 1036.76   51.42
   1   5   3 1060.34   51.43
   1   5   3 1036.04   50.78
   1   5   4  453.39   22.38
  -1   5  -4  455.30   23.06
   1   5   4  416.65   22.97
  -1   5  -4  410.75   23.36
  -1  -5   4  455.45   23.25
  -1   5  -4  450.45   22.41
   1  -5  -4  468.59   23.26
   1   5   4  478.15   23.31
  -1  -5   4  469.61   22.85
   1   5   4  437.83   22.36
   1  -5  -5  717.84   34.53
   1   5   5  683.58   34.48
  -1   5  -5  741.00   35.07
   1   5   5  714.05   35.04
   1   5   5  667.09   34.46
  -1   5  -5  663.27   34.49
  -1  -5   5  679.83   35.23
  -1  -5   5  726.62   34.82
   1   5   5  751.77   35.24
   1  -5  -5  732.22   35.26
  -1   5  -6  219.63   11.39
   1   5   6  213.63   11.33
  -1   5  -6  219.33   12.17
   1   5   6  214.79   12.27
   1  -5  -6  223.13   12.53
   1   5   6  226.96   12.62
  -1  -5   6  226.88   11.83
   1  -5  -6  204.76   11.38
  -1  -5   6  187.12   12.66
   1   5   7  827.22   42.77
  -1   5  -7  825.00   41.83
   1   5   7  903.29   41.82
  -1   5  -7  858.24   42.26
   1   5   7  868.06   42.30
  -1  -5   7  818.95   41.94
   1  -5  -7  855.03   42.45
   1   5   7  878.19   42.46
   1  -5  -7  836.19   41.81
   1  -5  -7  847.74   41.82
  -1  -5   7  807.66   42.44
   1   5   8 1259.29   57.68
   1   5   8 1150.79   56.69
  -1   5  -8 1093.74   56.71
  -1   5  -8 1138.18   57.05
   1   5   8 1161.52   57.15
  -1  -5   8 1189.52   56.79
   1  -5  -8 1178.73   57.23
   1   5   8 1221.72   57.31
  -1   5  -8 1153.85   56.75
   1  -5  -8 1112.12   56.68
   1  -5  -8 1202.67   56.73
  -1  -5   8 1071.40   57.21
   1   5   9 1898.45   88.28
   1   5   9 1754.38   87.41
  -1   5  -9 1813.91   87.43
  -1   5  -9 1818.30   87.70
   1   5   9 1788.28   87.81
   1  -5  -9 1830.75   88.04
  -1  -5   9 1793.80   87.42
   1  -5  -9 1764.09   87.86
   1   5   9 1857.84   87.92
   1  -5  -9 1695.31   87.39
  -1   5  -9 1826.61   87.48
   1  -5  -9 1792.51   87.43
  -1  -5   9 1675.57   87.85
   1   5  10  854.14   40.54
  -1   5 -10  796.70   39.55
  -1   5 -10  764.80   39.72
   1  -5 -10  823.93   40.22
   1   5  10  818.73   39.99
   1  -5 -10  779.89   39.44
   1  -5 -10  784.82   39.47
   1  -5 -10  789.44   40.01
  -1  -5  10  773.03   39.35
   1   5  10  808.06   40.05
   1   5  10  812.45   39.49
  -1   5 -10  812.04   39.49
   1   5  11 2427.43  113.08
  -1   5 -11 2276.65  112.32
  -1   5 -11 2275.86  112.46
   1  -5 -11 2421.35  112.85
   1   5  11 2402.33  112.67
   1  -5 -11 2369.27  112.27
   1  -5 -11 2149.87  112.25
  -1   5 -11 2236.72  112.25
   1   5  11 2306.49  112.28
  -1  -5  11 2254.75  112.12
   1  -5 -11 2383.84  112.67
   1   5  11 2253.47  112.72
  -1   5 -12  174.54    9.78
  -1   5 -12  166.62   10.01
   1  -5 -12  156.51   10.88
   1   5  12  159.35   10.55
  -1   5 -12  168.49    9.73
   1   5  12  160.89    9.59
   1  -5 -12  152.42    9.45
  -1  -5  12  172.81    9.02
   1  -5 -12  160.17   10.67
   1   5  12  161.77   11.71
   1  -5 -12  160.03    9.42
  -1   5 -13  137.60    9.31
  -1   5 -13  132.92    9.26
   1   5  13  164.47   10.10
   1  -5 -13  146.94   10.38
  -1   5 -13  155.34    9.09
   1  -5 -13  160.20    8.90
   1   5  13  161.90    9.22
  -1  -5  13  133.66    8.17
   1  -5 -13  156.60    9.87
   1  -5 -13  148.74    8.74
  -1   5 -14  834.06   42.14
  -1   5 -14  853.11   42.18
   1  -5 -14  882.03   42.73
   1   5  14  889.72   42.61
  -1   5 -14  815.46   42.06
   1  -5 -14  836.67   42.10
   1   5  14  857.97   42.12
  -1  -5  14  830.17   41.62
   1  -5 -14  883.21   42.51
   1  -5 -14  844.49   42.00
  -1   5 -15  734.07   36.46
  -1   5 -15  743.78   36.47
   1  -5 -15  723.86   36.99
   1   5  15  758.05   36.89
  -1   5 -15  750.24   36.39
   1   5  15  722.27   36.42
   1  -5 -15  694.86   36.34
   1  -5 -15  747.99   36.79
  -1  -5  15  730.46   35.81
   1  -5 -15  687.81   36.23
  -1   5 -16   28.23    5.75
  -1   5 -16   17.25    5.08
   1  -5 -16   24.41    6.82
   1   5  16   26.84    5.59
  -1   5 -16   26.89    5.41
   1  -5 -16   24.75    5.10
   1  -5 -16   21.11    6.36
  -1  -5  16   28.39    3.37
   1  -5 -16   22.83    4.61
  -1   5 -17 2146.06  103.16
  -1   5 -17 2180.58  103.09
   1  -5 -17 2180.11  103.55
  -1   5 -17 2144.10  103.09
   1   5  17 2200.50  103.18
   1  -5 -17 2068.78  103.08
   1   5  17 1930.31  103.60
  -1  -5  17 2054.32  102.49
   1  -5 -17 2168.17  103.34
   1   5  17 1999.81  103.34
  -1   5 -18  667.56   32.63
  -1   5 -18  632.72   32.78
   1  -5 -18  673.03   33.33
  -1   5 -18  628.53   32.71
   1  -5 -18  637.20   32.68
   1   5  18  654.91   32.83
   1   5  18  650.21   33.60
  -1  -5  18  641.77   31.82
   1  -5 -18  670.21   33.01
   1   5  18  645.61   33.07
  -1   5 -19  173.73   10.74
  -1   5 -19  187.22   11.07
   1  -5 -19  172.67   11.80
  -1   5 -19  182.68   11.02
   1   5  19  193.78   11.25
   1  -5 -19  196.95   10.96
   1   5  19  181.38   12.31
   1  -5 -19  173.10   11.35
   1   5  19  156.96   11.34
  -1   5 -20  713.83   36.07
  -1   5 -20  725.67   36.33
   1  -5 -20  722.59   36.80
   1   5  20  716.39   36.91
   1   5  20  751.51   36.43
   1  -5 -20  733.96   36.26
  -1   5 -20  722.88   36.32
   1  -5 -20  711.31   36.44
   1   5  20  669.86   36.41
   1  -5 -21 1298.19   67.06
   1   5  21 1258.53   67.05
   1   5  21 1361.55   67.02
   1  -5 -21 1318.70   66.86
   1  -5 -21 1387.58   67.40
  -1   5 -21 1394.09   66.74
   1   5  21 1378.92   67.58
  -1   5 -21 1419.27   66.97
  -1   5 -22   46.95    5.83
   1   5  22   51.16    7.17
   1  -5 -22   48.92    6.44
  -1   5 -22   45.76    6.72
   1  -5 -22   46.15    7.01
   1   5  22   46.72    8.07
   1   5  22   56.90    7.08
   1  -5 -23  825.59   41.74
   1   5  23  845.88   41.96
  -1   5 -23  811.36   41.82
   1  -5 -23  838.56   41.92
   1   5  23  798.36   41.88
  -1   5 -23  834.19   41.45
   1   5  23  864.52   42.46
   1   5  24  674.89   34.63
   1  -5 -24  644.37   34.34
  -1   5 -24  699.14   34.51
   1  -5 -24  691.14   34.56
   1   5  24  645.42   34.50
   1   5  24  675.29   35.08
  -1   5 -24  695.25   34.06
   1   5  25   14.51    6.58
   1  -5 -25   13.92    5.79
  -1   5 -25   16.64    6.51
   1  -5 -25   11.49    6.42
   1   5  25   12.81    6.04
  -1   5 -25    8.06    5.08
   1   5  25   11.76    7.39
   1   5  26   91.73    9.67
  -1   5 -26   76.87    7.15
   1  -5 -26   91.81    8.55
   1   5  26   95.53    8.76
  -1   5 -26   88.70    8.45
   1  -5 -26   94.54    8.33
   1   5  26   92.19    8.10
   1  -5 -26   92.35    7.26
  -1   5 -27  571.37   28.79
   1   5  27  567.78   29.74
   1  -5 -27  517.40   28.32
   1  -5 -27  559.04   28.66
   1   5  27  587.69   29.06
   1  -5 -27  549.56   28.68
  -1   5 -27  535.45   28.06
  -1   5 -28   76.98    8.15
   1  -5 -28   72.05    6.95
   1   5  28   78.57    8.71
   1  -5 -28   73.67    7.69
  -1   5 -28   66.57    6.65
   1   5  28   72.28    9.26
  -1   5 -29  152.68   11.01
   1   5  29  152.91   11.84
   1  -5 -29  154.02   10.91
   1   5  29  177.47   11.92
  -1   5 -30  104.47    9.30
   1  -5 -30   96.11    9.02
   1   5  30  119.02   10.19
   1   5  30  104.52   10.37
   1  -5 -31   49.43    7.44
  -1   5 -31   52.20    7.92
   1   5  31   51.00    8.65
   1   5  31   56.66    9.10
   1  -5 -32    0.91    6.72
  -1   5 -32   16.98    7.46
   1   5  32   19.94    8.29
   1   5  32   12.84    8.48
  -1   5 -33  358.41   20.50
   1   5  33  370.61   21.26
   1  -5 -33  342.06   20.22
   1   5  33  396.15   21.06
   1   5  34  107.95   10.78
   1  -5 -34   95.26    9.45
   1   5  34  106.25   10.78
  -1   5 -34  104.01    9.95
   1   5  34  110.54   13.33
   1   5  35   37.46    9.27
   1   5  35   33.26    9.17
  -1   5 -35   38.07    8.32
   1  -5 -35   41.50    7.84
   1   5  35   37.09   12.18
   1   5  36  306.68   18.54
   1  -5 -36  282.65   17.65
   1   5  36  311.51   18.80
  -1   5 -36  293.58   18.03
   1   5  36  334.40   20.94
   1   5  37  292.09   17.50
   1   5  37  281.05   17.70
  -1   5 -37  263.61   16.85
   1  -5 -37  244.59   16.37
   1   5  37  284.39   19.97
   1   5  38  163.77   13.11
  -1   5 -38  149.03   12.23
   1  -5 -38  143.94   11.81
   1   5  38  152.05   16.10
   1   5  38  145.04   12.81
   1  -5 -39  191.78   13.45
  -1   5 -39  187.89   13.99
   1   5  39  195.02   14.65
   1   5  39  206.79   17.75
   1   5  40  303.51   19.57
   1   5  40  333.90   22.64
   1   5  41    5.35    9.48
   1   5  41    9.99   14.38
  -1   5 -41   11.61   10.10
   1   5  42   59.49   10.95
   1   5  42   78.39   16.08
  -1   5 -42   80.39   11.38
   1   5  43  359.24   22.63
   1   5  43  436.48   26.23
  -1   5 -43  364.41   22.61
   1   5  44    0.71   10.17
   1   5  44   37.50   15.65
  -1   5 -44   20.66   10.57
   1   5  45  136.99   13.51
   1   5  45  175.60   18.51
  -1   5 -45  133.68   13.76
   1   5  46  129.66   13.29
   1   5  46  136.80   18.50
  -1   5 -46  121.82   13.40
   1   5  47   33.12   11.35
   1   5  47   53.24   17.33
  -1   5 -47   45.27   11.62
   1   5  48  121.22   18.75
  -1   5 -48   95.06   12.99
   1   5  49  190.28   20.52
  -1   5 -49  143.72   14.83
   1   5  50   40.43   18.29
  -1   5 -50   26.49   12.10
   1   5  51   45.59   18.34
  -1   5 -51   37.86   12.54
   1   5  52  159.39   21.36
  -1  -6 -51   16.94   11.44
  -1  -6 -50   37.29   11.49
   1  -6  50   40.28   16.72
  -1   6  50   50.97   18.88
   1  -6  49    8.66   15.98
  -1  -6 -49    8.42   10.91
  -1   6  49  -14.12   17.78
   1  -6  48   32.59   15.65
  -1  -6 -48   23.76   10.76
  -1   6  48   23.84   17.07
   1  -6  47   24.07   15.49
  -1  -6 -47   19.39   10.76
  -1   6  47    9.83   16.60
   1  -6  46   -7.35   14.79
  -1  -6 -46   11.46   10.48
  -1   6  46    3.99   16.42
   1  -6  45   13.11   14.59
  -1  -6 -45   16.88   10.19
  -1   6  45    5.95   15.56
  -1   6  44    2.56    9.48
   1  -6  44    8.37   14.02
  -1  -6 -44    6.63    9.83
  -1   6  44    8.55   15.33
  -1   6  43    2.21    9.03
   1  -6  43   -4.99   13.68
  -1  -6 -43  -10.14    9.53
  -1   6  43    0.49   15.15
  -1   6  42   26.16    9.47
  -1   6  42   27.10   15.18
  -1  -6 -42   33.95    9.72
   1  -6  42    9.95   13.30
  -1   6  41  151.13   16.89
  -1   6  41  136.37   12.44
   1  -6  41  144.72   16.08
  -1  -6 -41  148.50   12.77
   1  -6  40   52.66   13.74
  -1  -6 -40   55.88    9.67
  -1   6  40   35.89    9.43
  -1   6  39   60.18    9.89
   1   6 -39   64.06    9.92
  -1  -6 -39   74.78    9.75
  -1  -6 -39   71.14   10.51
   1  -6  39   87.43   14.00
   1  -6  38  169.43   12.25
  -1  -6 -38  158.68   12.67
  -1   6  38  145.19   12.50
   1   6 -38  150.06   12.35
  -1  -6 -38  153.78   12.25
   1  -6  38  159.15   15.75
   1  -6  37  113.77   10.55
   1  -6  37   93.11    8.85
  -1  -6 -37  124.76   11.14
  -1   6  37  107.98   10.97
   1   6 -37  112.99   10.86
  -1  -6 -37  118.86   10.67
   1  -6  37  138.29   14.45
   1  -6  36    0.08    6.10
   1  -6  36    7.00    7.65
   1   6 -36   10.09    8.07
  -1  -6 -36   11.66    8.02
  -1   6  36   13.40    8.55
   1  -6  36   17.31   11.62
  -1   6  35  124.44   11.39
   1  -6  35  124.61    9.65
   1  -6  35  147.75   11.04
   1   6 -35  133.87   11.04
  -1  -6 -35  135.49   11.10
   1  -6  35  134.89   14.13
   1  -6  34   18.81    6.50
   1  -6  34   26.99    7.63
   1   6 -34   38.87    8.11
  -1  -6 -34   29.74    7.81
  -1   6  34   23.72    8.50
   1  -6  34   38.96   11.75
  -1   6  33   90.82   10.14
   1  -6  33   98.32    8.55
   1   6 -33  110.42    9.82
   1  -6  33  108.54    9.74
  -1  -6 -33  108.81    9.63
   1  -6  33  114.26   12.84
   1  -6  32   34.98   10.91
   1  -6  32   26.41    6.40
   1  -6  32   29.28    7.23
  -1   6  32   21.87    8.28
  -1  -6 -32   32.27    7.55
   1   6 -32   33.12    7.72
   1  -6  31  464.79   26.01
   1  -6  31  515.38   26.74
   1   6 -31  486.22   26.65
  -1  -6 -31  525.79   26.69
   1  -6  31  553.35   28.42
  -1  -6 -30   35.28    7.36
   1   6 -30   41.75    7.64
   1  -6  30   26.21    7.30
   1  -6  30   33.11    6.38
   1  -6  30   38.74   10.73
   1  -6  29  530.36   27.80
   1  -6  29  539.74   28.29
   1   6 -29  524.56   28.19
   1  -6  29  607.21   29.80
  -1  -6 -29  523.67   28.23
   1  -6  28   49.88    6.40
   1   6 -28   51.36    7.68
  -1  -6 -28   47.00    7.20
   1  -6  28   47.34    7.35
   1  -6  28   57.65   10.49
   1  -6  27   33.55    5.90
   1   6 -27   42.82    7.02
  -1  -6 -27   42.73    6.90
   1  -6  27   38.16    6.97
  -1   6  27   36.70    6.44
   1  -6  27   39.68    9.68
   1  -6  26   31.61    5.95
   1   6 -26   35.60    6.93
  -1  -6 -26   40.76    6.76
   1  -6  26   29.95    6.56
  -1   6  26   29.40    6.21
   1  -6  26   36.04    9.89
   1  -6  25  193.51   12.02
  -1  -6 -25  216.25   12.56
   1   6 -25  198.04   12.25
   1  -6  25  191.46   12.26
   1  -6  25  219.29   14.37
  -1   6  25  169.21   11.98
  -1  -6 -25  203.88   12.62
   1  -6  24   90.69   10.02
   1   6 -24   44.84    3.78
   1  -6  24   78.45    6.83
  -1  -6 -24   83.82    7.43
   1  -6  24   83.42    7.23
   1   6 -24   81.77    7.33
  -1   6  24   72.92    7.01
  -1  -6 -24   84.75    7.60
  -1   6  23    3.86    5.63
   1  -6  23   17.30    5.79
   1   6 -23    7.65    2.64
   1  -6  23    9.19    5.32
  -1  -6 -23   17.49    6.29
   1  -6  23   10.54    8.34
  -1  -6 -23   14.71    5.89
   1   6 -23   11.33    5.95
  -1   6  22    6.49    5.57
   1  -6  22    0.94    5.68
   1   6 -22   15.17    2.76
  -1  -6 -22    0.41    6.27
   1  -6  22    1.05    5.07
  -1  -6 -22    4.70    5.97
   1  -6  22   -6.43    8.37
  -1  -6 -22    6.53    5.45
   1   6 -22   -2.04    5.75
  -1   6  21   54.83    6.75
   1  -6  21   63.63    6.78
  -1  -6 -21   65.44    6.90
   1   6 -21   62.53    4.37
   1  -6  21   54.94    6.36
  -1  -6 -21   50.47    7.20
   1   6 -21   66.20    6.68
  -1  -6 -21   69.38    6.65
   1  -6  21   66.01    9.13
  -1   6  20  220.82   13.69
   1   6 -20  252.91   15.01
   1   6 -20  263.62   13.57
  -1  -6 -20  263.43   13.69
   1   6 -20  202.84   12.19
   1  -6  20  252.86   13.39
  -1  -6 -20  245.16   14.03
  -1  -6 -20  265.44   13.54
   1  -6  20  284.94   15.45
  -1   6  19  147.40   10.45
   1   6 -19  173.63   11.87
   1   6 -19  182.16   10.17
  -1  -6 -19  179.64   10.30
   1   6 -19  140.17    8.75
   1  -6  19  167.74   10.05
  -1  -6 -19  162.35   10.81
  -1   6  19  165.74   11.82
  -1  -6 -19  179.10   10.11
   1  -6  19  171.59   12.12
  -1   6  18  309.74   17.71
   1   6 -18  333.96   18.69
   1   6 -18  328.40   17.43
  -1  -6 -18  343.44   17.58
   1  -6  18  325.49   17.47
   1   6 -18  301.02   16.59
  -1  -6 -18  326.68   18.07
  -1   6  18  351.50   18.70
  -1  -6 -18  357.22   17.49
   1  -6  18  341.63   18.87
  -1  -6 -17   36.02    5.42
   1   6 -17   36.19    4.02
  -1  -6 -17   40.16    6.70
   1  -6  17   50.84    5.74
  -1  -6 -17   41.64    5.73
   1   6 -17   37.20    5.63
  -1   6  17   30.20    7.95
   1   6 -17   42.93    8.09
   1  -6  17   41.31    8.31
  -1   6  17   47.27    6.36
  -1   6  16  167.20   10.99
   1   6 -16  192.19   12.21
   1   6 -16  188.91   10.58
  -1  -6 -16  180.78   10.54
   1   6 -16  170.48    9.64
   1  -6  16  183.04   10.58
  -1  -6 -16  173.25   11.41
  -1   6  16  174.95   12.06
  -1  -6 -16  173.19   10.38
   1  -6  16  180.40   12.29
  -1  -6 -15   24.79    4.87
   1   6 -15   35.11    3.73
  -1  -6 -15   18.16    6.11
   1  -6  15   17.48    5.20
   1   6 -15   31.57    5.15
  -1  -6 -15   23.85    4.95
  -1   6  15   18.88    6.96
   1   6 -15   15.08    7.30
  -1   6  15   24.67    5.83
   1  -6  15   24.35    7.83
  -1  -6 -14   11.70    4.49
   1  -6  14   11.06    5.37
  -1  -6 -14    3.05    5.92
  -1   6  14    3.62    6.98
  -1  -6 -14    8.92    4.72
   1   6 -14    9.90    4.46
  -1   6  14    7.17    5.73
   1  -6  14    4.51    7.51
   1   6 -14    3.30    7.04
  -1  -6 -13  566.85   28.36
  -1  -6 -13  579.06   28.26
   1  -6  13  542.12   28.56
  -1  -6 -13  555.30   28.90
  -1   6  13  591.87   29.38
   1  -6  13  562.55   28.21
   1   6 -13  571.07   28.25
   1   6 -13  557.10   29.12
  -1   6  13  511.98   28.72
   1  -6  13  573.96   29.41
  -1  -6 -12  472.71   24.24
  -1  -6 -12  495.31   24.26
  -1  -6 -12  475.60   24.94
  -1   6  12  505.67   25.51
   1   6 -12  481.25   24.25
   1  -6  12  479.33   24.19
   1   6 -12  470.40   25.14
   1   6 -12  457.42   24.09
   1  -6  12  493.60   25.45
  -1  -6 -11   56.17    5.54
  -1  -6 -11   52.93    5.21
  -1   6  11   54.37    7.37
   1   6 -11   64.61    5.51
   1  -6  11   62.85    5.14
   1   6 -11   62.21    5.22
   1  -6  11   58.23    8.01
   1   6 -11   54.02    7.59
   1  -6  10  916.46   45.39
  -1  -6 -10  928.99   45.08
  -1  -6 -10  921.19   45.03
   1  -6  10  899.16   45.01
  -1   6  10  918.35   45.96
   1   6 -10  915.98   45.02
   1   6 -10  918.79   45.79
   1  -6  10  966.56   46.03
   1   6 -10  864.78   45.04
   1   6  -9  274.27   16.13
   1  -6   9  306.96   16.47
  -1  -6  -9  341.17   15.91
   1  -6   9  298.98   15.79
  -1   6   9  320.73   17.23
  -1  -6  -9  321.49   15.97
   1   6  -9  310.45   15.88
   1   6  -9  315.31   17.06
   1   6  -9  276.18   15.97
   1  -6   9  322.79   17.47
  -1   6   8   20.75    3.82
   1   6  -8   32.03    4.67
   1  -6   8   23.48    5.23
   1  -6   8   34.29    3.96
  -1   6   8   21.16    7.06
   1   6  -8   26.56    4.59
   1   6  -8   29.68    4.03
  -1  -6  -8   30.58    4.21
   1  -6   8   32.08    7.21
   1   6  -8   32.98    6.65
  -1   6   7  673.37   34.64
   1   6  -7  718.45   34.91
   1  -6   7  705.06   35.15
   1  -6   7  729.70   34.70
  -1  -6  -7  724.09   34.76
  -1   6   7  724.16   35.83
   1   6  -7  668.42   34.94
  -1   6   7  665.20   35.45
   1  -6   7  708.11   35.35
   1   6  -7  724.11   34.70
  -1  -6  -7  670.35   34.52
   1   6  -7  730.44   35.53
   1  -6   7  743.61   35.86
  -1  -6  -6  236.11   13.23
  -1  -6  -6  263.66   15.08
   1   6  -6  258.95   13.68
  -1   6   6  247.53   13.48
   1  -6   6  255.98   14.39
   1  -6   6  293.23   13.51
  -1   6   6  291.58   15.14
   1  -6   6  247.67   14.58
  -1   6   6  244.05   14.72
   1   6  -6  248.16   13.86
   1   6  -6  265.55   13.50
  -1  -6  -6  299.63   13.69
   1  -6   6  296.02   15.50
   1   6  -6  269.69   14.72
   1   6  -5  512.22   26.66
   1  -6   5  491.65   27.16
   1  -6   5  549.95   26.53
  -1   6   5  559.87   27.92
  -1  -6  -5  518.32   26.40
  -1   6   5  531.44   26.58
   1   6  -5  534.63   26.92
  -1   6   5  503.30   27.41
   1  -6   5  511.07   27.29
   1  -6   5  605.01   28.03
   1   6  -5  533.01   27.41
  -1  -6  -5  594.19   26.65
  -1   6   4   41.43    5.68
   1  -6   4   28.13    3.34
   1  -6   4   22.01    5.37
   1  -6   4   26.83    7.49
   1  -6   4   31.65    3.37
  -1   6   4   31.97    6.63
   1   6  -4   34.84    4.41
  -1   6   4   22.68    3.85
   1   6  -4   27.94    3.49
  -1  -6  -4   25.10    2.97
   1   6  -4   18.93    5.72
   1   6  -4   36.24    3.30
  -1  -6  -4   34.14    3.82
   1   6  -3  187.53    9.93
  -1  -6  -3  184.92    9.65
   1  -6   3  190.99    9.82
  -1   6   3  183.29   10.03
   1  -6   3  195.74    9.86
   1  -6   3  178.14   10.96
  -1   6   3  206.43   10.94
   1   6  -3  193.17   10.65
   1   6  -3  181.35   10.98
   1   6  -3  184.92    9.77
  -1  -6  -3  179.06    9.87
  -1  -6  -2  277.23   14.79
   1  -6   2  305.94   15.75
  -1   6   2  294.65   15.82
   1  -6   2  315.38   14.93
   1   6  -2  291.09   15.82
   1   6  -2  291.86   15.82
   1  -6   2  321.79   14.91
   1   6  -2  276.90   14.82
  -1  -6  -2  280.66   14.89
  -1   6   2  282.75   15.11
   1   6  -2  317.47   14.99
   1   6  -1   21.93    3.19
  -1   6   1    7.01    3.70
   1   6  -1   12.54    4.65
   1   6  -1   15.10    5.28
   1  -6   1   18.36    3.03
   1   6  -1    8.34    2.44
  -1   6   1   14.12    6.93
  -1   6   1   12.49    5.22
   1   6   0  923.18   49.98
  -1   6   0 1011.46   50.67
   1   6   0 1023.45   50.61
  -1   6   0 1109.87   51.00
   1   6   0  935.69   50.62
  -1  -6   0  916.97   50.57
   1  -6   0 1111.11   50.01
   1   6   0 1052.04   49.92
  -1   6   0 1074.13   50.53
  -1  -6   1   17.27    5.53
   1   6   1   10.00    2.65
  -1   6  -1   10.94    5.32
   1   6   1   13.77    5.76
   1  -6  -1   14.88    6.09
   1   6   1    9.34    4.69
  -1   6  -1   16.32    5.18
   1   6   1    2.49    2.89
   1  -6  -1    9.18    3.02
  -1   6  -1   13.09    6.60
   1   6   2  285.78   14.78
  -1   6  -2  311.03   15.75
  -1   6  -2  314.90   16.52
   1   6   2  289.80   15.72
   1  -6  -2  290.24   16.21
   1   6   2  264.72   15.89
  -1  -6   2  293.75   15.75
  -1   6  -2  298.07   15.91
   1   6   2  293.60   14.73
  -1   6  -2  301.55   14.83
   1  -6  -2  287.92   14.83
  -1   6  -3  200.28   10.65
   1   6   3  181.22    9.50
  -1   6  -3  176.55   10.78
  -1   6  -3  181.71   11.63
  -1  -6   3  189.59   11.55
   1   6   3  192.57   11.28
   1  -6  -3  197.34   11.47
  -1  -6   3  204.99   10.82
   1  -6  -3  168.31    9.54
  -1   6  -3  174.76    9.58
   1   6   3  172.35    9.45
  -1  -6   4   26.88    6.45
   1   6   4   35.95    3.52
  -1   6  -4   31.02    3.67
   1  -6  -4   29.46    3.67
  -1   6  -4   34.36    5.68
   1   6   4   34.28    3.50
   1  -6  -4   34.83    6.54
   1   6   4   38.81    6.31
  -1  -6   4   30.77    5.54
  -1   6  -4   26.04    7.05
   1   6   5  594.88   27.45
  -1   6  -5  527.40   28.16
   1   6   5  562.90   28.30
   1   6   5  524.68   28.43
   1  -6  -5  505.55   28.44
  -1  -6   5  517.67   28.00
  -1   6  -5  569.42   27.48
  -1  -6   5  544.87   28.54
  -1   6  -5  548.12   28.60
  -1  -6   6  275.34   15.35
  -1   6  -6  254.99   15.25
   1   6   6  302.31   13.81
  -1   6  -6  253.07   14.59
   1   6   6  256.57   15.02
   1   6   6  257.63   15.10
   1  -6  -6  259.95   14.97
  -1  -6   6  256.70   14.45
   1  -6  -6  268.38   13.78
  -1   6  -6  278.26   13.85
   1  -6  -6  250.96   13.75
   1   6   7  726.62   34.71
  -1   6  -7  732.28   34.73
  -1   6  -7  727.07   35.30
   1   6   7  699.81   35.47
  -1  -6   7  689.61   35.09
   1   6   7  700.04   35.53
   1  -6  -7  700.49   35.57
   1  -6  -7  683.79   34.70
   1  -6  -7  665.34   34.68
  -1  -6   7  736.08   35.67
  -1   6  -7  670.44   35.72
  -1   6  -8   28.89    7.18
  -1  -6   8   32.84    6.83
   1   6   8   30.37    4.12
  -1   6  -8   30.93    5.63
   1   6   8   29.76    6.28
   1   6   8   29.79    6.41
   1  -6  -8   28.02    6.58
   1  -6  -8   31.18    4.10
  -1   6  -8   35.49    4.32
  -1  -6   8   31.55    4.86
   1  -6  -8   27.39    3.97
  -1   6  -9  319.52   15.54
   1   6   9  322.90   15.50
  -1   6  -9  281.04   16.10
   1   6   9  303.70   16.47
   1  -6  -9  282.47   15.37
  -1   6  -9  299.29   15.62
   1  -6  -9  313.92   15.48
  -1   6  -9  274.17   16.96
  -1  -6   9  292.92   16.72
   1  -6  -9  293.70   16.55
   1   6   9  300.88   16.64
  -1  -6   9  278.17   15.72
   1   6  10  893.05   44.10
  -1   6 -10  945.86   44.12
  -1   6 -10  898.25   44.50
   1   6  10  910.21   44.71
   1  -6 -10  824.39   44.04
  -1   6 -10  914.59   44.16
   1  -6 -10  900.60   44.08
   1  -6 -10  886.47   44.79
  -1  -6  10  876.81   44.18
   1   6  10  884.22   44.81
  -1  -6  10  899.51   44.80
   1  -6 -11   53.26    6.83
   1   6  11   51.22    7.22
  -1  -6  11   62.18    5.41
   1  -6 -11   51.65    5.00
   1   6  11   54.26    5.31
   1   6  11   55.39    8.54
  -1   6 -11   62.97    5.53
  -1   6 -11   62.26    6.35
   1  -6 -11   47.61    7.34
   1   6  11   49.18    7.04
   1  -6 -11   51.21    5.00
  -1   6 -11   59.39    5.28
  -1  -6  11   57.68    7.38
  -1  -6  12  452.81   24.09
   1   6  12  468.67   25.15
   1  -6 -12  469.32   24.99
   1   6  12  504.97   24.27
   1  -6 -12  497.45   24.24
   1   6  12  488.65   25.69
  -1   6 -12  473.32   24.30
  -1   6 -12  455.87   24.56
   1   6  12  494.15   25.01
   1  -6 -12  494.11   25.30
   1  -6 -12  495.42   24.16
  -1   6 -12  478.24   24.26
  -1  -6  12  442.56   25.04
  -1  -6  13  506.91   27.48
   1  -6 -13  524.92   28.38
   1  -6 -13  590.16   27.75
   1   6  13  598.23   27.83
   1  -6 -13  529.93   27.62
   1   6  13  531.13   29.05
  -1   6 -13  538.28   27.88
  -1   6 -13  538.75   28.04
   1  -6 -13  568.32   28.72
   1   6  13  563.87   28.46
  -1  -6  13  539.05   28.60
  -1   6 -13  585.38   27.78
  -1  -6  14    8.14    3.68
   1  -6 -14    8.99    4.03
   1   6  14    7.04    4.90
  -1   6 -14   11.62    4.70
  -1   6 -14    8.38    5.11
   1  -6 -14    2.78    6.64
  -1   6 -14    8.71    4.92
   1  -6 -14   10.14    4.50
   1   6  14    6.80    6.56
   1  -6 -14    5.92    6.27
  -1  -6  14   11.12    6.67
  -1  -6  15   26.60    3.79
   1  -6 -15   24.71    4.41
   1  -6 -15   27.07    6.27
   1   6  15   16.33    6.71
  -1   6 -15   23.50    5.26
   1  -6 -15   16.77    6.84
  -1   6 -15   24.88    4.95
   1   6  15   20.96    5.18
  -1   6 -15   27.08    5.28
   1  -6 -15   21.01    4.80
  -1  -6  15   21.28    7.35
  -1  -6  16  163.50   11.89
   1  -6 -16  167.76   10.09
  -1   6 -16  188.97   10.65
  -1   6 -16  174.29   10.67
   1   6  16  180.78   11.69
   1  -6 -16  177.46   11.89
   1   6  16  185.34   10.58
   1  -6 -16  182.68   10.44
  -1  -6  16  169.27    9.63
   1  -6 -16  182.39   11.53
  -1   6 -16  176.14   10.46
  -1   6 -17   38.15    5.65
   1   6  17   39.43    5.80
  -1   6 -17   39.47    5.90
   1  -6 -17   39.51    7.53
  -1   6 -17   45.30    5.95
   1  -6 -17   38.82    5.52
   1   6  17   44.25    7.19
  -1  -6  17   47.59    4.01
   1  -6 -17   47.87    7.06
   1   6  17   36.39    6.75
   1  -6 -17   42.84    5.07
  -1   6 -18  329.46   17.33
  -1   6 -18  320.88   17.23
   1  -6 -18  341.02   18.28
  -1   6 -18  332.82   17.21
   1  -6 -18  344.66   17.22
   1   6  18  355.82   17.40
  -1  -6  18  302.15   16.30
   1   6  18  303.07   17.72
   1  -6 -18  311.28   17.85
   1  -6 -18  309.67   16.90
  -1   6 -19  177.48   10.52
  -1   6 -19  174.67   10.26
   1  -6 -19  163.53   11.59
   1   6  19  153.67   10.84
   1  -6 -19  159.71   10.92
  -1  -6  19  154.11    8.80
   1  -6 -19  146.84    9.64
   1   6  19  153.42   11.79
   1   6  19  169.96   10.42
   1  -6 -19  176.73   10.11
  -1   6 -19  176.70   10.17
  -1   6 -20  269.08   14.47
   1  -6 -20  260.51   14.20
   1   6  20  266.69   14.47
   1  -6 -20  242.83   13.79
   1   6  20  248.25   15.60
   1   6  20  239.84   14.85
  -1  -6  20  243.46   12.99
   1  -6 -20  243.07   14.87
  -1   6 -20  263.58   14.25
  -1   6 -20  279.55   14.22
  -1   6 -21   57.30    6.86
  -1   6 -21   62.62    6.36
   1  -6 -21   62.39    6.46
   1   6  21   62.83    7.02
   1  -6 -21   49.09    5.56
   1   6  21   57.48    8.24
  -1  -6  21   62.26    4.18
   1   6  21   54.19    7.17
  -1   6 -21   59.49    6.67
   1  -6 -21   56.32    7.67
  -1   6 -22   -0.42    5.90
  -1   6 -22   -2.97    5.33
   1   6  22    0.50    6.02
   1  -6 -22    1.03    4.34
   1   6  22    2.44    7.29
   1   6  22   -1.01    6.40
  -1   6 -22   -0.86    5.65
   1  -6 -22   -1.21    5.47
   1  -6 -22   -1.99    6.67
  -1  -6  22    3.21    2.61
  -1   6 -23   13.84    5.37
   1   6  23   10.07    6.27
  -1   6 -23   13.57    6.08
   1  -6 -23    7.46    5.69
   1  -6 -23    4.15    6.45
   1  -6 -23   13.26    4.54
   1   6  23    6.30    7.59
  -1   6 -23   13.69    6.31
   1  -6 -24   79.41    7.63
   1   6  24   80.35    8.05
  -1   6 -24   76.05    7.07
   1   6  24   79.65    9.15
   1  -6 -24   65.50    7.92
  -1   6 -24   87.11    7.75
  -1   6 -24   80.91    8.00
  -1   6 -25  199.24   12.40
   1   6  25  207.62   12.48
   1  -6 -25  197.68   12.36
  -1   6 -25  183.11   11.57
   1  -6 -25  188.91   12.70
   1   6  25  191.19   13.77
  -1   6 -25  199.48   12.18
   1   6  26   43.62    7.46
  -1   6 -26   39.38    7.25
   1  -6 -26   29.34    7.47
  -1   6 -26   27.36    5.79
   1   6  26   26.61    8.76
  -1   6 -26   37.50    6.87
   1  -6 -26   37.38    6.54
   1   6  27   49.24    7.46
  -1   6 -27   35.99    7.35
   1  -6 -27   30.93    7.66
   1  -6 -27   40.30    6.75
  -1   6 -27   35.72    7.15
   1   6  27   39.65    8.41
   1  -6 -28   39.87    7.79
   1   6  28   45.78    8.62
   1   6  28   49.60    7.97
  -1   6 -28   55.54    7.42
   1  -6 -28   44.61    7.01
  -1   6 -29  536.88   27.90
   1   6  29  515.00   28.77
   1   6  29  559.67   28.21
   1  -6 -29  511.17   27.72
   1   6  30   30.49    9.08
   1   6  30   35.79    8.45
   1  -6 -30   25.55    7.19
  -1   6 -30   40.66    7.71
  -1   6 -31  511.89   27.73
   1   6  31  505.87   28.45
   1   6  31  567.29   28.24
   1  -6 -31  516.31   27.64
   1   6  32   27.78    8.52
   1   6  32   20.14    8.81
  -1   6 -32   33.06    7.80
   1  -6 -32   27.09    7.41
   1  -6 -33  104.39    9.20
   1   6  33   99.01   10.24
   1   6  33   92.67   10.72
  -1   6 -33   95.41    9.49
   1   6  34   17.38    9.26
   1   6  34   42.96    8.89
   1  -6 -34   34.23    7.61
  -1   6 -34   28.53    8.37
  -1   6 -34   41.53    8.78
   1   6  35  145.43   11.95
   1  -6 -35  137.00   10.74
  -1   6 -35  135.09   11.12
   1   6  35  137.92   12.59
  -1   6 -35  126.22   11.57
   1  -6 -36   10.47    7.56
  -1   6 -36    6.88    8.32
   1   6  36    4.91    9.53
  -1   6 -36    4.69    8.74
   1   6  36   15.59    9.10
  -1   6 -37  108.47   10.75
   1  -6 -37  108.74   10.39
   1   6  37  105.76   11.69
   1   6  37  114.34   11.67
   1   6  37  130.48   14.99
  -1   6 -37  129.63   11.68
  -1   6 -38  164.24   12.42
   1  -6 -38  141.63   11.80
   1   6  38  157.97   16.44
   1   6  38  157.20   13.17
   1   6  38  139.51   13.29
  -1   6 -38  142.83   12.72
  -1   6 -39   64.57   10.28
   1  -6 -39   64.04    9.32
  -1   6 -39   73.50    9.98
   1   6  39   69.28   11.07
   1   6  39   77.90   14.69
   1   6  40   24.61   10.35
   1   6  40   49.13   14.53
  -1   6 -40   40.88   10.17
   1   6  41  136.54   13.63
   1   6  41  155.63   17.12
  -1   6 -41  148.96   13.24
   1   6  42   21.67   10.59
   1   6  42   35.81   15.15
  -1   6 -42   21.74   10.14
   1   6  43   -0.19   10.30
   1   6  43   -4.29   14.58
  -1   6 -43    9.56   10.24
   1   6  44    2.30   10.64
   1   6  44   20.37   15.71
  -1   6 -44   11.88   10.72
   1   6  45    7.95   10.73
   1   6  45   24.77   16.08
  -1   6 -45   13.60   10.93
   1   6  46    0.78   11.34
   1   6  46  -21.88   16.23
  -1   6 -46    7.60   10.57
   1   6  47    8.53   11.04
   1   6  47   16.04   17.13
  -1   6 -47   10.38   11.11
   1   6  48   38.87   11.59
   1   6  48   29.02   17.61
  -1   6 -48   33.96   11.51
  -1   6 -49   27.21   11.79
   1   6  49   19.93   17.82
  -1   6 -50   37.17   12.24
   1   6  50   57.48   18.08
  -1   6 -51   19.95   12.19
   1   6  51   19.94   18.61
  -1  -7 -51   23.75   11.90
  -1  -7 -50   41.99   11.70
  -1  -7 -49   49.65   11.76
   1  -7  49   66.94   17.43
  -1   7  49   66.08   18.80
  -1  -7 -48   17.77   10.78
   1  -7  48   23.40   16.26
  -1   7  48    0.57   17.37
  -1  -7 -47   34.00   10.92
   1  -7  47   39.07   15.77
  -1   7  47   37.92   17.36
  -1  -7 -46   76.88   12.01
  -1   7  46   68.75   17.84
   1  -7  46   84.93   16.59
  -1   7  45    9.12   10.87
  -1  -7 -45    7.75   10.76
  -1   7  45    8.93   16.19
   1  -7  45   13.01   14.67
  -1   7  44   13.47   10.37
  -1   7  44   11.50   15.52
  -1  -7 -44   13.18   10.18
   1  -7  44   15.57   14.58
  -1   7  43  143.31   13.17
   1  -7  43  162.76   17.14
  -1  -7 -43  136.57   12.95
   1  -7  42   62.52   14.77
  -1  -7 -42   54.31   10.46
  -1   7  42   42.39   10.34
  -1   7  41   15.43    9.51
  -1  -7 -41   18.79    9.79
   1  -7  41   40.28   13.96
  -1   7  40  115.57   12.49
  -1  -7 -40  148.96   12.91
   1  -7  40  159.20   16.23
  -1   7  39  449.50   26.62
  -1  -7 -39  484.85   26.65
   1  -7  39  507.67   28.94
  -1  -7 -38   90.98   10.09
   1   7 -38   62.57    9.98
  -1   7  38   57.02   10.71
   1  -7  38   82.71    9.92
  -1  -7 -38   88.00   10.86
   1  -7  38  104.82   14.44
  -1  -7 -37  226.05   15.27
   1   7 -37  231.34   15.26
  -1   7  37  209.55   15.89
   1  -7  37  235.49   15.19
  -1  -7 -37  241.03   15.66
   1  -7  37  263.45   18.75
   1   7 -36  158.03   12.31
  -1  -7 -36  163.28   12.45
  -1   7  36  143.77   13.19
   1  -7  36  168.98   12.20
  -1  -7 -36  154.51   12.63
   1  -7  36  186.75   16.13
   1   7 -35    8.54    7.91
  -1  -7 -35    5.90    7.80
  -1   7  35    0.16    8.72
   1  -7  35    7.38    7.35
  -1  -7 -35    9.82    8.42
   1  -7  35    6.46   11.62
  -1  -7 -34   13.62    7.90
   1   7 -34   -0.47    7.82
  -1   7  34   14.70    8.72
   1  -7  34   14.99    7.51
  -1  -7 -34   22.07    8.43
   1  -7  34   26.78   11.97
  -1  -7 -33  344.41   19.71
   1   7 -33  352.37   19.73
  -1   7  33  315.46   20.36
   1  -7  33  404.82   22.16
   1  -7  33  334.58   19.61
  -1  -7 -33  343.00   19.96
   1   7 -32  253.39   16.30
  -1  -7 -32  270.83   16.33
  -1  -7 -32  269.01   16.55
   1  -7  32  286.99   18.71
   1  -7  32  276.89   16.30
   1  -7  31  158.66   10.86
  -1  -7 -31  163.15   11.64
  -1  -7 -31  154.63   11.96
   1  -7  31  187.41   14.93
   1   7 -31  166.19   11.71
   1  -7  31  166.38   11.71
   1  -7  30  412.34   22.25
  -1  -7 -30  397.77   22.76
  -1  -7 -30  411.55   23.02
   1  -7  30  466.92   24.77
   1   7 -30  415.15   22.74
   1  -7  30  438.47   22.82
   1  -7  29   51.25    6.97
  -1  -7 -29   61.52    7.79
   1   7 -29   62.34    7.85
  -1  -7 -29   60.94    7.97
   1  -7  29   75.10   11.27
   1  -7  29   60.68    7.70
   1  -7  28   18.55    6.24
   1   7 -28   10.07    6.91
  -1  -7 -28   22.62    6.92
  -1  -7 -28   25.44    7.49
   1  -7  28   31.36   10.09
   1  -7  28   18.64    6.69
   1  -7  27  619.93   32.10
  -1  -7 -27  634.68   32.50
  -1  -7 -27  633.35   32.62
   1  -7  27  668.30   34.05
   1   7 -27  617.42   32.40
   1  -7  27  622.21   32.50
   1  -7  26   93.25    8.26
  -1  -7 -26  108.08    9.18
   1  -7  26  128.66   11.85
   1  -7  26  104.52    8.84
   1   7 -26  107.74    9.11
  -1  -7 -26  113.02    8.95
  -1  -7 -25   41.27    7.15
   1  -7  25   52.10   10.02
   1  -7  25   48.36    6.85
   1   7 -25   43.91    6.93
  -1  -7 -25   55.93    7.03
  -1  -7 -24  215.54   13.21
   1  -7  24  231.78   15.48
   1   7 -24  212.11   13.09
  -1  -7 -24  224.31   13.14
  -1  -7 -23  543.71   27.95
   1  -7  23  547.68   29.10
   1   7 -23  507.76   27.67
  -1  -7 -23  553.66   27.87
   1   7 -22  124.47    8.55
   1   7 -22   89.35    6.63
  -1  -7 -22  118.37    8.60
   1  -7  22  133.27   11.37
  -1  -7 -22  122.06    8.82
  -1   7  21  790.19   42.10
   1   7 -21  886.24   41.89
   1   7 -21  768.55   41.15
  -1   7  21  907.63   43.02
  -1  -7 -21  866.86   42.01
   1  -7  21  913.37   43.08
  -1  -7 -21  854.50   41.88
  -1   7  20  274.67   15.65
   1   7 -20  274.13   15.16
   1   7 -20  234.94   14.23
  -1  -7 -20  292.17   16.03
  -1   7  20  297.76   17.00
  -1  -7 -20  301.18   15.32
   1  -7  20  291.45   16.80
  -1  -7 -20  300.02   15.19
  -1   7  19  284.88   17.15
   1   7 -19  329.47   16.71
  -1  -7 -19  331.10   16.86
   1   7 -19  271.35   15.93
  -1   7  19  306.22   18.15
  -1  -7 -19  311.90   17.53
  -1  -7 -19  348.38   16.75
   1  -7  19  331.62   18.45
  -1   7  18  344.04   18.96
   1   7 -18  347.42   19.88
   1   7 -18  355.94   18.45
  -1  -7 -18  372.41   18.62
   1   7 -18  326.66   17.85
  -1   7  18  368.88   19.98
  -1  -7 -18  350.73   19.24
  -1  -7 -18  348.69   18.41
   1  -7  18  350.27   20.08
  -1   7  17  406.10   21.22
   1   7 -17  418.67   21.99
   1  -7  17  378.37   20.56
   1   7 -17  383.73   20.58
  -1  -7 -17  416.38   20.77
   1   7 -17  383.47   20.15
  -1   7  17  410.95   22.17
  -1  -7 -17  400.00   21.42
   1  -7  17  428.89   22.27
  -1  -7 -17  393.02   20.60
  -1  -7 -16    9.70    4.75
   1  -7  16    5.69    4.62
  -1   7  16    9.25    7.35
  -1  -7 -16    2.15    6.10
   1   7 -16   19.67    3.79
  -1  -7 -16   10.31    4.75
   1   7 -16    7.59    4.93
   1   7 -16   12.50    7.41
   1  -7  16    6.88    7.88
  -1   7  16   15.62    5.98
  -1  -7 -15   52.18    5.62
   1  -7  15   53.94    5.68
  -1  -7 -15   50.36    5.79
   1   7 -15   62.00    5.83
  -1  -7 -15   60.17    7.34
  -1   7  15   69.05    8.54
   1   7 -15   83.05    5.16
   1   7 -15   58.29    8.20
   1  -7  15   64.51    8.51
  -1   7  15   69.71    7.21
  -1  -7 -14   25.74    4.61
   1  -7  14   22.63    4.51
  -1   7  14   25.11    7.15
  -1  -7 -14   25.02    4.77
   1   7 -14   19.16    4.68
   1   7 -14   19.14    7.36
   1  -7  14   19.63    7.61
  -1   7  14   33.49    6.37
  -1  -7 -13  276.96   14.71
  -1  -7 -13  290.56   14.53
  -1   7  13  274.56   16.19
   1   7 -13  256.71   14.49
   1  -7  13  263.20   14.52
   1  -7  13  284.45   16.42
   1   7 -13  274.44   15.98
   1  -7  12 1241.47   62.24
  -1  -7 -12 1299.00   61.97
  -1  -7 -12 1245.65   61.89
  -1   7  12 1314.22   62.88
   1   7 -12 1218.11   61.85
   1  -7  12 1260.48   61.90
   1   7 -12 1289.38   62.68
   1  -7  12 1345.66   62.96
   1   7 -12 1197.30   61.93
   1  -7  12 1273.98   62.37
   1  -7  11 1905.16   94.51
  -1  -7 -11 1871.95   94.17
  -1   7  11 2043.29   95.14
  -1  -7 -11 1958.41   94.24
   1  -7  11 1882.56   94.18
   1   7 -11 1890.33   94.16
   1   7 -11 1951.16   94.92
   1  -7  11 2006.71   94.69
   1   7 -11 1906.05   94.29
   1  -7  11 1978.43   95.15
   1   7 -10  343.41   18.79
   1  -7  10  340.87   19.06
  -1  -7 -10  403.47   18.54
  -1   7  10  374.68   20.19
  -1  -7 -10  392.56   18.59
   1  -7  10  344.16   18.47
   1   7 -10  357.10   18.47
   1   7 -10  367.90   19.92
   1  -7  10  371.77   19.47
   1   7 -10  326.92   18.71
   1  -7  10  341.82   20.15
   1   7  -9  862.27   42.59
   1  -7   9  867.39   42.78
  -1  -7  -9  836.52   42.35
  -1   7   9  883.23   43.49
   1   7  -9  869.03   42.65
   1  -7   9  888.19   42.99
   1   7  -9  876.91   42.34
   1  -7   9  872.42   42.32
  -1  -7  -9  809.47   42.07
   1  -7   9  924.48   43.69
   1   7  -9  882.86   43.30
   1   7  -8 1182.47   57.36
   1  -7   8 1185.81   57.57
  -1  -7  -8 1151.06   57.16
   1  -7   8 1169.56   57.11
  -1   7   8 1224.42   58.28
   1   7  -8 1195.30   57.47
  -1   7   8 1154.03   57.91
   1  -7   8 1191.99   57.85
   1   7  -8 1181.17   57.11
  -1  -7  -8 1099.54   56.88
  -1  -7  -8 1254.18   58.19
   1   7  -8 1179.40   58.00
   1  -7   8 1174.50   58.28
  -1  -7  -7  554.47   27.56
  -1  -7  -7  605.85   29.17
   1   7  -7  556.47   28.03
  -1   7   7  554.41   27.75
   1  -7   7  553.80   28.42
   1  -7   7  545.59   27.82
  -1   7   7  617.91   29.38
   1   7  -7  562.15   28.27
  -1   7   7  550.75   28.95
   1  -7   7  566.15   28.72
   1   7  -7  536.46   27.80
  -1  -7  -7  595.02   27.93
   1  -7   7  608.57   29.39
   1   7  -7  545.21   28.94
  -1  -7  -6  204.07   10.57
  -1   7   6  201.86   10.94
   1   7  -6  206.23   11.14
   1  -7   6  209.60   11.97
   1  -7   6  215.85   10.98
  -1   7   6  228.21   13.19
   1   7  -6  189.87   11.49
  -1   7   6  212.31   12.64
   1  -7   6  215.40   12.49
   1   7  -6  203.99   10.85
  -1  -7  -6  234.46   11.12
   1  -7   6  212.51   13.64
   1   7  -6  211.81   12.79
  -1   7   5  204.52    9.81
   1   7  -5  198.29    9.90
   1  -7   5  171.74   10.74
  -1   7   5  176.04   11.01
   1  -7   5  196.45   12.71
   1  -7   5  166.92    9.63
  -1   7   5  197.17   12.33
   1   7  -5  168.38    9.52
   1   7  -5  163.76   11.54
   1   7  -5  213.05   10.54
  -1   7   5  210.13   11.64
   1  -7   5  224.81   11.33
  -1  -7  -5  170.28    9.82
   1   7  -5  177.06    9.71
  -1   7   4  193.61    9.18
  -1   7   4  160.47   10.43
   1  -7   4  163.07   10.08
   1  -7   4  162.95    8.90
   1  -7   4  196.33   10.92
   1   7  -4  192.24   10.00
   1   7  -4  168.03    8.83
   1   7  -4  177.91    9.33
  -1  -7  -4  154.37    9.02
   1   7  -4  158.20    9.00
   1   7  -4  154.01   10.91
   1  -7   3  305.66   14.97
  -1   7   3  269.37   14.97
   1   7  -3  287.67   15.36
   1   7  -3  259.88   14.12
  -1   7   3  249.06   14.06
   1  -7   3  296.36   13.84
   1   7  -3  266.00   14.93
   1   7  -3  290.05   13.88
  -1  -7  -3  251.85   13.86
   1  -7   2  746.59   37.33
  -1   7   2  764.76   38.07
   1   7  -2  748.85   38.33
  -1   7   2  797.40   38.78
   1   7  -2  767.08   37.51
  -1   7   2  762.51   37.54
   1  -7   2  753.34   37.33
   1   7  -2  797.21   38.20
   1   7  -2  761.80   37.31
  -1   7   1  416.22   21.12
   1  -7   1  426.08   20.20
   1  -7   1  404.21   20.17
  -1   7   1  441.95   22.00
   1   7  -1  419.38   21.43
  -1   7   1  399.37   20.42
   1   7  -1  411.27   20.34
   1   7  -1  374.45   20.07
  -1  -7  -1  423.38   21.49
   1   7  -1  442.46   21.36
   1   7   0   23.43    5.97
  -1   7   0   17.05    5.59
   1   7   0   14.20    5.82
   1   7   0   13.44    2.95
  -1  -7   0   18.14    6.02
  -1   7   0   15.00    3.80
   1  -7   0   14.07    2.90
   1   7   0   -7.22    2.46
  -1   7   0   16.04    5.16
  -1   7   0   14.59    7.06
   1   7   1  438.39   21.09
  -1   7  -1  427.95   21.99
   1   7   1  451.32   21.07
  -1   7  -1  425.24   22.27
  -1   7  -1  426.17   22.74
   1   7   1  414.66   22.32
   1   7   1  387.52   21.11
   1  -7  -1  424.29   21.18
  -1  -7   1  413.56   22.34
   1   7   1  444.50   22.38
   1   7   2  787.37   37.97
  -1   7  -2  743.72   38.88
   1  -7  -2  757.93   38.05
   1   7   2  772.36   39.00
  -1  -7   2  767.48   38.91
   1  -7  -2  767.41   39.09
   1   7   2  783.06   38.97
  -1   7  -2  764.86   39.24
  -1   7  -2  784.08   38.72
   1   7   2  783.80   37.98
   1   7   3  286.40   15.57
  -1   7  -3  274.50   16.09
  -1   7  -3  285.47   15.10
   1  -7  -3  262.56   14.09
  -1   7  -3  278.60   14.12
  -1   7  -3  277.97   15.31
   1  -7  -3  261.67   15.75
   1   7   3  266.79   15.52
  -1  -7   3  272.76   15.39
   1   7   3  293.37   13.99
   1   7   4  169.98    8.80
  -1   7  -4  173.92   10.48
  -1   7  -4  154.01    8.91
   1  -7  -4  146.64    8.88
   1   7   4  211.35   11.00
   1  -7  -4  197.75   11.14
  -1  -7   4  193.91   10.44
  -1   7  -4  167.85   11.11
  -1  -7   4  169.24   11.35
   1   7   5  167.18    9.25
  -1   7  -5  182.20   10.70
   1   7   5  186.49   11.20
  -1   7  -5  164.47    9.31
   1  -7  -5  158.58    9.31
   1  -7  -5  160.76    9.22
  -1  -7   5  211.81   10.86
   1  -7  -5  219.45   11.61
   1   7   5  223.34   11.42
  -1  -7   5  196.97   11.78
  -1   7  -5  181.48   11.80
   1   7   6  240.63   11.38
  -1   7  -6  208.15   12.52
   1   7   6  220.96   13.11
  -1   7  -6  207.72   11.40
   1  -7  -6  221.13   11.33
   1   7   6  225.39   13.10
   1  -7  -6  194.26   12.95
  -1  -7   6  199.54   12.38
  -1   7  -6  207.18   13.52
  -1  -7   6  215.71   13.53
  -1  -7   7  563.61   27.92
  -1   7  -7  560.33   27.95
  -1  -7   7  465.17   26.18
   1   7   7  577.00   26.56
  -1   7  -7  557.80   27.39
   1   7   7  597.94   27.67
   1  -7  -7  574.76   26.55
  -1  -7   7  552.58   27.22
   1   7   7  594.23   27.81
   1  -7  -7  561.42   27.84
  -1   7  -7  539.24   26.56
  -1   7  -8 1146.94   56.70
   1   7   8 1173.50   56.71
  -1   7  -8 1135.35   57.31
   1   7   8 1205.03   57.54
  -1  -7   8 1186.53   57.73
  -1   7  -8 1222.14   57.74
   1  -7  -8 1132.25   56.70
   1   7   8 1238.79   57.61
   1  -7  -8 1127.13   57.66
  -1  -7   8 1201.76   57.20
   1  -7  -8 1090.38   56.65
  -1   7  -9  863.79   42.14
  -1   7  -9  862.75   42.76
   1   7   9  870.80   43.03
  -1   7  -9  891.14   43.30
  -1  -7   9  891.81   43.18
   1   7   9  837.41   42.13
   1  -7  -9  842.61   42.14
   1   7   9  888.72   43.10
   1  -7  -9  864.74   43.13
  -1  -7   9  868.60   42.56
   1  -7  -9  814.32   42.05
  -1   7 -10  344.24   18.41
  -1   7 -10  320.84   19.18
   1   7  10  384.35   19.69
  -1  -7  10  347.71   19.85
  -1   7 -10  328.92   19.98
   1   7  10  395.71   18.52
   1  -7 -10  394.35   18.45
  -1   7 -10  331.49   18.46
   1  -7 -10  375.51   19.75
  -1  -7  10  332.72   18.85
   1   7  10  415.02   19.88
   1  -7 -10  358.53   18.31
  -1   7 -11 1850.61   94.60
  -1   7 -11 1958.34   95.07
   1   7  11 1970.36   95.29
  -1  -7  11 1896.95   95.40
  -1   7 -11 1922.15   95.49
   1   7  11 1985.29   94.65
   1  -7 -11 1905.48   94.63
  -1   7 -11 1911.82   94.65
  -1  -7  11 1886.23   94.82
   1  -7 -11 2025.82   95.45
   1   7  11 2094.05   95.43
   1  -7 -11 1931.85   94.58
   1  -7 -12 1208.50   61.90
  -1   7 -12 1243.98   62.91
  -1  -7  12 1287.51   62.84
  -1   7 -12 1302.18   62.05
  -1   7 -12 1276.17   62.44
   1   7  12 1282.61   62.72
   1  -7 -12 1278.33   62.01
   1   7  12 1317.48   62.05
  -1   7 -12 1232.15   61.99
   1   7  12 1261.86   62.79
   1  -7 -12 1216.94   62.69
  -1  -7  12 1227.52   62.11
  -1  -7  13  279.22   14.83
   1   7  13  282.43   16.26
   1  -7 -13  275.59   16.09
  -1   7 -13  255.76   16.37
   1  -7 -13  292.60   14.77
   1   7  13  284.19   14.87
   1   7  13  282.86   16.88
  -1   7 -13  268.13   14.91
  -1   7 -13  273.28   15.38
   1   7  13  292.71   16.04
  -1  -7  13  271.16   16.29
   1  -7 -13  285.18   14.62
  -1   7 -13  262.87   14.75
  -1  -7  14   27.84    4.52
  -1   7 -14   15.69    4.61
   1   7  14   27.53    4.99
  -1   7 -14   21.22    5.62
   1  -7 -14   15.81    7.14
   1   7  14   25.56    7.12
   1  -7 -14   30.21    4.33
   1   7  14   28.13    8.16
  -1   7 -14   19.74    5.04
   1  -7 -14   25.93    4.72
  -1  -7  14   24.58    7.58
   1  -7 -14   29.49    6.88
  -1  -7  15   65.26    7.97
   1   7  15   52.58    6.07
  -1   7 -15   61.01    5.95
  -1   7 -15   73.71    6.76
   1  -7 -15   64.48    8.22
   1   7  15   59.84    7.70
  -1   7 -15   67.88    6.22
   1  -7 -15   53.47    5.78
  -1  -7  15   76.00    5.42
   1  -7 -15   64.59    7.79
   1  -7 -15   68.92    5.43
  -1  -7  16   14.07    4.08
   1  -7 -16   11.27    4.20
   1  -7 -16   12.00    6.66
   1   7  16    4.52    7.06
  -1   7 -16    9.68    5.43
   1  -7 -16   20.29    7.12
   1   7  16   11.59    5.21
   1  -7 -16   12.21    4.62
  -1   7 -16   12.86    5.30
  -1  -7  16   11.45    7.52
  -1   7 -16    9.50    4.88
   1  -7 -17  394.73   20.60
  -1   7 -17  415.10   20.87
  -1   7 -17  417.61   21.12
   1   7  17  411.28   21.87
  -1  -7  17  401.48   20.35
   1  -7 -17  429.14   21.64
   1   7  17  384.28   20.83
   1  -7 -17  391.80   20.74
  -1  -7  17  390.50   21.83
  -1   7 -17  376.57   20.74
   1  -7 -18  345.06   18.32
  -1   7 -18  370.89   18.68
  -1   7 -18  343.45   18.80
   1   7  18  359.99   19.77
   1  -7 -18  368.93   19.53
  -1  -7  18  346.86   17.99
   1  -7 -18  346.88   18.52
   1   7  18  356.20   18.69
  -1  -7  18  329.77   19.86
  -1   7 -18  346.86   18.59
   1  -7 -19  283.88   16.25
  -1   7 -19  339.04   16.83
  -1   7 -19  296.38   16.79
   1   7  19  318.24   17.70
   1  -7 -19  287.56   17.27
  -1  -7  19  272.54   15.82
  -1  -7  19  304.27   17.97
   1  -7 -19  336.55   16.61
   1   7  19  345.96   16.87
  -1   7 -19  331.23   16.68
  -1   7 -20  281.79   15.90
  -1   7 -20  286.00   15.91
   1  -7 -20  293.02   15.74
   1   7  20  303.16   16.00
  -1  -7  20  282.56   17.16
  -1  -7  20  293.26   14.89
   1  -7 -20  293.85   16.68
  -1   7 -20  279.32   15.73
   1  -7 -20  273.80   15.39
   1   7  20  287.17   17.32
  -1   7 -21  904.08   43.34
  -1   7 -21  919.37   43.33
   1   7  21  846.78   43.34
   1  -7 -21  840.55   43.21
  -1  -7  21  860.62   44.14
   1  -7 -21  825.05   43.73
  -1  -7  21  869.04   42.55
   1  -7 -21  814.13   43.00
   1   7  21  858.94   44.43
  -1   7 -21  883.33   43.24
  -1   7 -22  116.30    8.94
  -1   7 -22  125.99    9.16
   1   7  22  129.12    9.40
   1  -7 -22  118.09    9.26
  -1  -7  22  130.59   11.09
  -1  -7  22  128.91    7.54
   1  -7 -22  109.97   10.21
   1  -7 -22  114.99    8.26
   1   7  22  124.93   10.91
  -1   7 -22  131.44    9.11
  -1   7 -23  513.54   26.72
   1   7  23  558.97   26.87
   1  -7 -23  506.24   26.64
   1  -7 -23  493.59   26.21
   1   7  23  548.43   28.06
   1  -7 -23  521.15   27.28
  -1  -7  23  494.72   25.52
  -1   7 -23  525.07   26.53
  -1   7 -23  515.84   26.60
  -1   7 -24  216.28   13.15
   1   7  24  225.57   13.18
   1  -7 -24  209.14   12.88
   1  -7 -24  210.74   12.26
   1   7  24  229.90   15.26
  -1  -7  24  209.05   11.21
   1  -7 -24  223.34   13.76
  -1   7 -24  209.90   12.92
  -1   7 -24  222.79   12.70
  -1   7 -25   53.16    7.45
  -1   7 -25   55.76    6.66
   1  -7 -25   53.24    8.11
  -1   7 -25   49.52    6.96
   1  -7 -25   47.82    6.80
   1  -7 -25   51.63    5.79
   1   7  25   48.85    8.94
   1   7  25   44.40    7.45
   1   7  26  111.66    9.16
   1  -7 -26   91.66    8.25
  -1   7 -26  105.17    8.55
   1  -7 -26   98.58    9.49
  -1   7 -26   93.55    8.93
   1  -7 -26   79.96    7.24
   1   7  26   95.92   10.44
   1  -7 -27  610.72   32.01
   1   7  27  681.51   32.37
  -1   7 -27  619.41   32.09
   1  -7 -27  640.13   32.65
   1  -7 -27  583.88   31.64
   1   7  27  631.90   33.22
  -1   7 -27  612.39   32.18
  -1   7 -28   19.08    7.40
   1   7  28   24.18    7.73
   1  -7 -28   25.07    5.41
   1  -7 -28   18.83    7.88
   1   7  28   19.13    8.83
  -1   7 -28   17.74    7.07
   1  -7 -28   15.86    6.55
  -1   7 -29   50.66    8.10
   1   7  29   62.77    8.61
   1  -7 -29   55.64    6.33
   1  -7 -29   70.01    9.02
   1  -7 -29   59.61    7.48
  -1   7 -29   63.87    8.03
   1   7  29   58.55    9.68
   1   7  30  446.95   22.88
   1  -7 -30  393.50   22.27
  -1   7 -30  405.67   22.37
  -1   7 -30  398.30   22.59
   1   7  30  420.88   23.42
   1   7  31  185.75   12.47
   1  -7 -31  163.32   11.54
  -1   7 -31  165.11   11.65
  -1   7 -31  152.20   12.06
   1   7  31  140.51   12.97
   1   7  32  290.15   16.35
   1  -7 -32  252.97   15.55
  -1   7 -32  248.33   15.71
  -1   7 -32  247.51   16.04
   1   7  32  249.68   16.81
   1   7  33  369.63   20.02
   1   7  33  339.05   20.67
   1  -7 -33  355.58   19.37
  -1   7 -33  331.10   19.54
  -1   7 -33  309.56   19.63
  -1   7 -34   10.08    7.80
   1  -7 -34   15.47    7.39
   1   7  34   25.16    9.52
   1   7  34   22.45    8.68
  -1   7 -34   -0.39    8.15
   1  -7 -35    3.85    7.68
  -1   7 -35    1.97    8.12
   1   7  35    5.67    9.36
   1   7  35   13.53    8.93
  -1   7 -35    9.77    8.52
   1   7  36  168.83   12.91
   1  -7 -36  147.93   11.78
  -1   7 -36  157.12   12.11
  -1   7 -36  145.96   12.59
   1   7  36  159.73   13.53
   1   7  37  252.29   15.75
   1   7  37  219.53   16.48
  -1   7 -37  220.32   14.97
   1  -7 -37  217.19   14.65
  -1   7 -37  220.24   15.50
  -1   7 -38   78.13   10.17
   1  -7 -38   84.53    9.77
   1   7  38   68.57   11.29
   1   7  38   78.67   10.96
  -1   7 -38   67.17   10.53
  -1   7 -39  480.14   26.17
   1   7  39  444.81   26.68
  -1   7 -40  132.52   12.69
   1   7  40  140.75   16.69
   1   7  40  129.26   13.42
  -1   7 -41   20.18    9.92
   1   7  41   14.99   14.63
   1   7  41   20.21   10.95
  -1   7 -42   55.99   10.83
   1   7  42   54.47   15.62
   1   7  42   42.66   11.12
  -1   7 -43  127.08   13.18
   1   7  43  136.98   17.53
   1   7  43  144.28   13.99
  -1   7 -44   12.03   10.50
   1   7  44   15.83   15.66
   1   7  44   19.86   11.52
   1   7  45    9.94   11.67
   1   7  45   11.46   16.11
  -1   7 -45   13.92   10.88
   1   7  46   83.70   12.91
   1   7  46   97.72   18.00
  -1   7 -46   79.02   12.33
   1   7  47   32.41   11.87
   1   7  47   44.41   16.77
  -1   7 -47   30.56   11.61
   1   7  48   -2.55   11.55
   1   7  48   19.70   17.42
  -1   7 -48   10.63   11.70
   1   7  49   59.49   18.22
  -1   7 -49   50.63   12.40
   1   7  50   38.74   18.46
  -1   7 -50   40.51   12.15
  -1   7 -51   13.82   12.27
  -1  -8 -50    3.73   11.43
  -1  -8 -49    0.61   11.17
  -1  -8 -48    9.14   11.19
   1  -8  47   74.51   16.92
  -1   8  47   54.20   17.60
  -1  -8 -47   82.45   12.11
   1  -8  46   14.58   15.59
  -1  -8 -46    1.52   10.61
  -1   8  46   -0.82   16.33
  -1   8  45   48.99   11.60
  -1  -8 -45   46.36   11.18
   1  -8  45   69.49   15.81
  -1   8  44   63.69   12.07
  -1  -8 -44   71.86   11.85
   1  -8  44   90.13   15.99
  -1   8  43   20.95   10.84
   1  -8  43   35.07   14.77
  -1  -8 -43   12.79   10.39
  -1  -8 -42   23.40   10.30
   1  -8  42   53.59   14.76
  -1   8  42   43.94   10.79
  -1  -8 -41   83.04   11.50
   1  -8  41  121.96   15.40
  -1   8  41   78.38   11.54
  -1  -8 -40  110.08   11.94
  -1   8  40   93.90   11.99
   1  -8  40  122.10   15.55
  -1   8  39  127.92   13.12
   1  -8  39  153.61   16.21
  -1  -8 -39  142.57   12.72
  -1  -8 -38  120.16   11.29
   1   8 -38  120.97   11.44
   1  -8  38  139.45   15.36
  -1   8  38  119.21   12.33
  -1  -8 -38  121.98   11.80
  -1   8  37   61.03   10.79
   1   8 -37   66.27    9.60
  -1  -8 -37   67.96    9.74
   1  -8  37   65.58   13.36
   1  -8  37   83.59    9.58
  -1  -8 -37   68.97   10.19
  -1   8  36   18.21    9.67
  -1  -8 -36   13.60    8.92
  -1  -8 -36    4.35    8.35
   1   8 -36   15.59    8.46
   1  -8  36   23.85   12.71
   1  -8  36   12.33    7.83
  -1   8  35   44.60   10.33
  -1  -8 -35   47.79    9.36
   1  -8  35   53.47    8.51
   1   8 -35   59.70    8.96
  -1  -8 -35   57.53    9.07
   1  -8  35   66.76   13.18
   1  -8  35   53.26    7.68
  -1   8  34  381.15   24.70
  -1  -8 -34  438.41   24.16
   1  -8  34  453.94   23.92
   1  -8  34  459.64   26.12
   1   8 -34  411.74   23.75
  -1  -8 -34  458.04   24.07
  -1  -8 -33   38.16    8.97
   1  -8  33   36.15    7.99
   1  -8  33   75.84   12.28
   1   8 -33   44.93    8.55
  -1  -8 -33   41.28    8.31
  -1  -8 -32   79.50    9.43
   1  -8  32   86.70    8.91
   1  -8  32   98.74   12.84
   1   8 -32   75.24    9.10
  -1  -8 -32   69.78    8.84
  -1  -8 -31    4.80    7.62
   1  -8  31    0.74    6.98
   1  -8  31   16.32   11.32
   1   8 -31    4.93    7.25
  -1  -8 -31   -2.33    7.34
  -1  -8 -30   13.51    7.42
   1  -8  30    7.54    6.79
   1  -8  30   19.81   11.05
  -1  -8 -30   16.03    7.14
   1   8 -30   16.29    7.29
  -1  -8 -29   26.66    7.60
   1  -8  29   27.63    7.09
   1  -8  29   23.63   10.57
   1   8 -29   28.17    7.26
  -1  -8 -29   22.53    7.22
  -1  -8 -28  168.92   11.90
   1   8 -28  160.83   11.52
   1  -8  28  193.81   14.38
  -1  -8 -28  176.82   11.82
  -1  -8 -27   80.18    8.36
   1  -8  27   91.75   11.56
   1   8 -27   64.95    8.03
  -1  -8 -27   77.18    8.05
  -1  -8 -26  195.63   12.62
   1   8 -26  190.62   12.40
   1  -8  26  216.09   15.10
  -1  -8 -26  197.10   12.42
  -1  -8 -25  305.17   17.55
  -1  -8 -25  328.72   17.56
   1  -8  25  337.48   19.49
   1   8 -25  295.13   17.37
   1   8 -24   34.15    6.57
  -1  -8 -24   44.67    6.79
  -1  -8 -24   35.40    6.68
   1  -8  24   44.10   10.02
  -1  -8 -23  291.54   16.95
  -1  -8 -23  294.50   16.76
   1   8 -23  294.65   16.75
   1  -8  23  320.30   17.01
   1  -8  23  335.14   18.90
  -1  -8 -22  245.34   14.06
  -1  -8 -22  246.05   13.93
  -1   8  22  245.60   15.91
   1  -8  22  257.10   16.20
   1  -8  22  245.97   14.25
   1   8 -22  225.98   13.83
  -1  -8 -21   97.95    7.81
  -1  -8 -21  101.21    7.56
   1   8 -21   80.47    7.51
   1  -8  21   84.62    7.33
  -1   8  21   82.75   10.40
   1  -8  21   85.23    8.08
   1  -8  21   93.92   10.74
   1  -8  20  165.12   12.89
   1   8 -20  132.25    9.27
  -1   8  20  154.91   12.37
  -1  -8 -20  167.18   10.68
   1  -8  20  159.00   10.04
   1   8 -20  166.11   10.14
   1  -8  20  186.59   11.06
  -1  -8 -20  169.05   10.40
   1  -8  19  687.98   33.64
  -1  -8 -19  657.57   32.28
   1   8 -19  580.80   31.72
  -1   8  19  672.66   33.61
   1  -8  19  650.19   32.20
   1   8 -19  617.11   32.07
  -1  -8 -19  653.36   32.23
   1  -8  19  640.40   32.49
  -1  -8 -18   22.24    5.38
   1   8 -18   25.07    5.27
   1   8 -18   22.34    4.49
   1  -8  18   22.63    5.24
  -1  -8 -18   23.14    5.68
  -1   8  18   16.29    8.29
   1  -8  18   22.68    6.13
   1  -8  18   17.63    8.73
   1  -8  17  212.26   13.85
   1   8 -17  198.14   11.09
  -1   8  17  188.53   13.49
  -1  -8 -17  191.39   11.44
   1  -8  17  205.64   11.59
   1   8 -17  199.72   11.52
   1  -8  17  206.13   12.24
  -1  -8 -17  197.66   11.61
  -1  -8 -16  251.01   13.30
  -1  -8 -16  248.66   13.16
  -1   8  16  238.42   15.25
   1   8 -16  232.53   12.82
   1   8 -16  231.52   13.14
   1  -8  16  216.39   13.09
   1  -8  16  253.37   13.94
   1  -8  16  240.94   15.11
   1  -8  15  578.54   30.88
  -1  -8 -15  632.66   30.62
  -1  -8 -15  643.12   30.56
  -1   8  15  611.04   31.89
   1  -8  15  589.54   30.55
   1   8 -15  578.58   31.66
   1  -8  15  591.70   31.05
   1  -8  15  600.65   31.91
   1  -8  14  497.03   26.15
  -1  -8 -14  510.83   25.76
  -1  -8 -14  518.80   25.73
  -1   8  14  525.64   27.24
   1  -8  14  518.11   25.76
   1   8 -14  499.40   25.64
   1   8 -14  512.96   27.02
  -1   8  14  435.33   26.42
   1  -8  14  524.15   26.34
   1  -8  14  540.67   27.45
   1  -8  13  590.68   30.28
  -1  -8 -13  601.48   29.89
  -1   8  13  571.39   31.34
   1  -8  13  607.72   29.93
   1   8 -13  584.09   29.84
  -1  -8 -13  583.71   29.93
   1   8 -13  618.70   31.10
   1  -8  13  611.06   31.51
   1  -8  13  602.34   30.49
   1  -8  12    0.49    5.15
   1  -8  12    7.36    4.16
  -1   8  12    4.27    7.28
   1  -8  12    7.65    6.10
   1   8 -12    1.55    4.77
  -1  -8 -12    9.06    4.19
   1   8 -12    6.43    4.24
  -1  -8 -12    9.46    4.21
   1   8 -12   10.12    7.25
   1  -8  12    2.93    8.05
   1   8 -11   76.22    6.47
   1  -8  11   73.81    6.78
  -1  -8 -11  103.43    5.97
  -1   8  11   84.11    8.73
   1   8 -11   56.07    6.35
   1  -8  11   77.92    7.39
   1  -8  11   74.63    5.84
   1   8 -11   87.10    5.76
  -1  -8 -11   76.51    4.90
   1  -8  11   69.27    9.27
   1   8 -11   82.10    8.74
   1   8 -10   75.55    6.01
   1  -8  10   73.13    6.56
  -1  -8 -10   87.57    5.68
  -1   8  10   88.91    8.84
   1   8 -10   60.20    6.30
   1  -8  10   74.24    7.35
   1  -8  10   86.15    5.63
   1   8 -10   84.09    5.49
  -1  -8 -10   59.29    4.38
  -1  -8 -10   79.03    8.68
   1   8 -10   74.47    8.47
   1  -8  10   72.23    9.30
   1   8  -9  593.25   31.80
   1  -8   9  660.09   32.16
  -1  -8  -9  667.15   31.64
  -1   8   9  650.87   33.06
   1   8  -9  562.90   31.98
   1  -8   9  620.66   32.48
  -1   8   9  589.51   32.62
   1   8  -9  648.27   31.55
   1  -8   9  662.18   31.60
  -1  -8  -9  623.01   32.97
   1   8  -9  644.95   32.85
   1  -8   9  703.58   33.34
   1   8  -8  177.86   10.36
   1  -8   8  200.01   11.22
  -1  -8  -8  192.48   10.32
  -1   8   8  168.82   12.52
   1   8  -8  160.40   10.84
   1  -8   8  182.65   11.78
  -1   8   8  174.04   12.08
   1  -8   8  203.14   10.22
   1   8  -8  210.87   10.17
  -1  -8  -8  179.19   12.36
   1   8  -8  178.68   12.33
   1  -8   8  192.84   13.03
   1  -8   7  127.76    8.53
  -1  -8  -7  114.06    7.37
  -1   8   7  127.53   10.37
   1  -8   7  138.55    9.07
   1   8  -7  118.95    8.10
  -1   8   7  125.73    9.54
   1   8  -7  128.42    7.11
   1  -8   7  132.64    7.29
   1   8  -7  121.43    9.72
   1  -8   7  152.94   11.37
   1   8  -7  125.67    7.39
   1  -8   6  331.28   17.31
  -1   8   6  351.96   17.53
  -1  -8  -6  376.38   16.50
   1   8  -6  359.57   16.47
  -1   8   6  333.28   18.43
   1   8  -6  269.96   16.95
   1  -8   6  296.10   17.77
  -1   8   6  284.88   17.82
   1  -8   6  344.81   16.38
   1   8  -6  330.77   16.30
   1   8  -6  328.88   18.11
   1   8  -6  290.36   16.58
  -1   8   6  286.54   16.30
  -1   8   5  166.41    9.30
   1   8  -5  168.14    9.70
  -1   8   5  204.00   10.75
   1  -8   5  173.34   10.58
   1  -8   5  172.96    9.25
  -1   8   5  178.26   12.03
   1   8  -5  165.62    9.09
   1   8  -5  172.76   11.61
   1  -8   5  183.86   11.35
   1   8  -5  165.84   10.25
   1   8  -5  174.12    9.32
  -1  -8  -5  203.47    9.38
   1  -8   4   37.23    5.70
  -1   8   4   34.86    5.83
   1  -8   4   40.29    3.45
   1   8  -4   49.04    5.86
   1  -8   4   49.43    6.73
   1   8  -4   56.10    3.20
   1   8  -4   34.30    4.28
  -1   8   4   32.16    3.78
   1   8  -4   42.80    7.17
  -1  -8  -4   32.64    3.53
   1   8  -4   33.46    3.55
  -1   8   3 1126.57   53.45
  -1   8   3 1094.05   52.66
   1  -8   3 1106.36   51.90
   1   8  -3 1018.47   52.75
   1  -8   3  978.92   52.94
   1   8  -3 1119.59   51.89
  -1   8   3 1011.86   52.03
   1   8  -3  997.61   52.11
   1   8  -3 1102.30   53.10
   1   8  -3 1030.35   51.88
  -1   8   2   16.11    3.46
  -1  -8  -2   23.67    6.36
   1  -8   2   12.84    2.45
   1   8  -2   20.60    3.47
   1   8  -2   20.70    5.48
   1   8  -2    5.70    2.37
   1   8  -2   12.28    6.53
  -1   8   2   18.55    5.33
  -1   8   2   10.35    7.42
   1  -8   1   82.21    4.60
   1   8  -1   83.10    4.43
  -1  -8  -1  107.88    7.89
   1   8  -1  101.20    7.48
  -1   8   1  121.35    7.11
   1  -8   1   68.48    4.65
   1   8  -1   49.57    4.44
  -1   8   1  122.48    8.89
   1   8  -1  101.29    8.03
   1   8  -1   90.91    5.18
  -1   8   1   89.99    5.35
   1  -8   0  392.02   17.58
   1   8   0  348.58   17.48
   1  -8   0  328.34   17.59
  -1   8   0  407.70   18.75
   1   8   0  320.25   17.49
  -1  -8   0  373.77   19.24
   1   8   0  390.98   19.10
   1   8   0  391.56   19.35
  -1   8   0  425.69   19.90
   1   8   0  348.60   17.69
  -1   8   0  353.14   17.96
   1  -8  -1   90.40    5.63
   1   8   1  127.88    5.48
  -1   8  -1   95.63    7.86
  -1   8  -1  108.14    7.60
   1   8   1   88.17    5.37
  -1  -8   1  101.51    8.14
   1   8   1  100.07    8.19
   1   8   1  119.39    8.71
  -1   8  -1  104.32    9.36
   1   8   1   84.20    5.55
  -1   8  -2   13.80    7.26
   1   8   2   14.55    6.79
  -1   8  -2   12.17    5.37
   1   8   2   17.03    2.73
   1   8   2   23.76    2.56
  -1   8  -2   23.34    5.89
   1  -8  -2   12.13    2.75
   1   8   2   31.77    6.23
  -1  -8   2   21.65    6.25
   1   8   3 1107.58   53.15
  -1   8  -3 1075.88   53.22
  -1   8  -3 1123.25   52.66
  -1   8  -3  982.98   52.83
   1  -8  -3  973.61   53.09
   1   8   3 1054.35   53.01
  -1  -8   3 1053.63   52.91
   1  -8  -3 1045.28   51.92
   1   8   3 1074.83   51.90
   1  -8  -3 1076.46   51.96
   1   8   4   33.77    7.12
  -1   8  -4   33.04    7.53
  -1   8  -4   44.15    6.18
   1   8   4   41.38    6.97
  -1  -8   4   50.03    6.63
   1  -8  -4   33.56    7.52
   1  -8  -4   40.59    3.42
   1  -8  -4   34.57    3.44
  -1   8  -4   32.51    3.56
   1   8   4   34.93    3.40
  -1   8  -5  166.89   11.48
   1   8   5  175.30   11.94
   1  -8  -5  185.88   12.16
  -1  -8   5  182.54   11.45
   1   8   5  197.81   12.07
   1  -8  -5  198.92    9.86
   1   8   5  201.59    9.86
  -1  -8   5  201.47   12.67
  -1   8  -5  163.31   12.35
   1  -8  -5  184.09    9.91
  -1   8  -5  178.81    9.87
  -1   8  -6  293.95   18.00
   1   8   6  317.81   18.44
   1  -8  -6  293.52   18.54
   1   8   6  300.20   18.31
  -1  -8   6  301.05   17.97
   1   8   6  349.04   16.85
   1  -8  -6  362.54   16.90
  -1   8  -6  318.89   18.73
  -1  -8   6  346.86   18.96
   1  -8  -6  339.84   16.90
  -1   8  -6  338.10   16.87
  -1   8  -7  131.40    8.73
   1   8   7  111.18    9.35
   1   8   7  128.94    9.44
  -1  -8   7  137.42    8.68
   1  -8  -7  123.55    9.80
   1  -8  -7  121.52    6.98
   1   8   7  119.26    7.05
  -1  -8   7  134.40   10.29
  -1   8  -7  115.94    9.98
  -1   8  -7  112.97    7.05
  -1  -8   8  149.49    9.08
  -1   8  -8  176.95   11.06
   1   8   8  186.37   11.85
   1   8   8  185.36   11.64
   1  -8  -8  179.15   11.85
  -1  -8   8  187.08   10.82
   1  -8  -8  199.82    9.64
   1   8   8  190.60    9.69
  -1   8  -8  182.60   12.26
  -1  -8   8  191.58   12.23
  -1   8  -8  185.47    9.66
  -1  -8   9  561.74   30.51
  -1   8  -9  608.79   31.67
   1   8   9  640.77   32.08
  -1  -8   9  612.68   31.44
   1  -8  -9  621.59   32.07
   1   8   9  606.73   31.94
   1  -8  -9  670.19   30.85
   1   8   9  666.21   30.86
  -1   8  -9  629.17   30.83
  -1  -8   9  643.44   32.28
  -1   8  -9  663.96   32.32
  -1  -8  10   78.28    8.58
  -1   8 -10   76.81    8.78
  -1  -8  10   61.64    4.81
  -1   8 -10   67.23    7.22
   1   8  10   79.41    8.01
   1   8  10   84.19    8.30
  -1  -8  10   78.19    6.71
   1  -8 -10   75.16    8.26
   1  -8 -10   89.90    5.60
   1   8  10   85.95    5.64
   1  -8 -10   66.22    5.15
  -1   8 -10   80.32    5.56
  -1   8 -11   79.24    5.79
  -1   8 -11   76.88    7.29
   1   8  11   90.44    8.32
   1   8  11   77.31    8.15
  -1  -8  11   71.11    6.57
   1  -8 -11   83.44    8.48
   1   8  11   94.18    5.99
   1  -8 -11   95.54    5.86
  -1   8 -11   77.07    8.93
  -1  -8  11   93.58    8.94
   1  -8 -11   57.88    5.24
  -1  -8  12    7.04    4.89
   1  -8 -12    3.74    3.56
  -1   8 -12    7.75    5.61
   1   8  12    7.09    6.85
   1  -8 -12    8.03    7.04
   1   8  12    9.89    6.76
   1   8  12    8.51    4.30
  -1   8 -12    4.28    4.32
   1  -8 -12    7.11    4.19
  -1   8 -12    6.37    4.20
  -1   8 -12    6.93    7.63
  -1  -8  12    2.30    6.82
  -1   8 -13  595.92   29.17
  -1   8 -13  606.68   29.85
   1   8  13  590.24   30.25
   1  -8 -13  529.20   28.98
   1   8  13  585.15   29.22
  -1   8 -13  589.61   29.27
   1  -8 -13  597.29   29.19
   1  -8 -13  570.20   30.36
  -1  -8  13  584.43   29.42
  -1  -8  13  599.13   30.40
  -1  -8  14  494.93   26.38
  -1   8 -14  515.71   25.22
  -1   8 -14  497.59   25.73
   1   8  14  509.96   26.30
   1  -8 -14  455.46   24.90
   1   8  14  508.08   25.21
   1  -8 -14  511.95   25.14
  -1   8 -14  503.29   25.14
   1  -8 -14  471.76   26.32
  -1  -8  14  494.65   25.28
   1   8  15  560.05   31.58
  -1   8 -15  616.11   29.94
  -1   8 -15  579.24   30.33
   1   8  15  615.08   30.94
  -1  -8  15  589.30   31.01
   1   8  15  647.54   29.93
   1  -8 -15  620.08   29.85
   1  -8 -15  565.33   30.98
  -1  -8  15  566.58   29.86
   1  -8 -15  550.14   29.64
   1  -8 -16  232.21   12.95
  -1   8 -16  246.42   13.35
  -1   8 -16  225.98   13.80
   1   8  16  248.06   14.93
  -1  -8  16  242.31   15.04
   1   8  16  250.46   13.37
   1  -8 -16  248.91   13.25
   1  -8 -16  237.83   14.76
  -1  -8  16  231.09   13.11
  -1   8 -16  238.79   13.24
   1  -8 -17  183.36   11.01
  -1  -8  17  209.79   13.49
  -1   8 -17  200.93   11.54
  -1   8 -17  200.02   11.90
   1   8  17  199.99   13.01
   1  -8 -17  187.69   11.32
   1   8  17  198.57   11.57
   1  -8 -17  191.09   12.98
  -1  -8  17  198.89   11.16
  -1   8 -17  205.92   11.41
  -1  -8  18   25.22    4.71
   1  -8 -18   20.65    4.52
  -1   8 -18   26.13    5.44
   1  -8 -18   26.70    5.39
  -1   8 -18   17.11    6.03
  -1   8 -18   20.57    5.51
   1   8  18   22.94    5.60
   1   8  18   13.45    7.46
   1  -8 -18   23.60    7.46
  -1  -8  18   36.99    8.28
  -1  -8  19  631.81   33.16
  -1   8 -19  644.02   32.03
  -1   8 -19  641.29   32.30
   1   8  19  660.36   33.02
  -1  -8  19  605.60   31.63
   1  -8 -19  617.56   32.90
   1   8  19  662.18   32.10
   1  -8 -19  644.68   32.03
  -1   8 -19  651.39   31.98
   1  -8 -19  586.34   31.70
  -1  -8  20  158.89   12.47
  -1   8 -20  160.20   10.43
  -1   8 -20  166.40   10.66
   1   8  20  155.35   11.84
  -1  -8  20  170.71    9.69
   1  -8 -20  156.37   11.79
   1  -8 -20  139.12    9.60
   1   8  20  160.69   10.44
   1  -8 -20  163.60   10.41
  -1   8 -20  174.38   10.28
   1   8  21   76.80   10.69
   1  -8 -21   73.43    6.59
  -1   8 -21   87.15    7.74
  -1   8 -21   72.14    7.78
   1   8  21  103.69    7.96
   1  -8 -21   99.32    7.43
   1  -8 -21   68.64    9.00
  -1  -8  21   84.81   10.97
  -1   8 -21   89.75    7.48
  -1   8 -22  227.96   13.23
  -1   8 -22  226.79   13.40
   1  -8 -22  224.13   13.06
   1   8  22  244.93   13.48
  -1  -8  22  241.53   15.10
  -1  -8  22  213.88   12.06
   1  -8 -22  222.17   14.40
   1   8  22  231.29   15.35
   1  -8 -22  205.37   12.50
  -1   8 -22  232.12   13.17
  -1   8 -23  293.95   16.37
  -1   8 -23  293.59   16.44
   1   8  23  304.18   16.52
   1  -8 -23  294.45   16.31
   1  -8 -23  270.78   15.78
   1   8  23  278.14   18.03
  -1  -8  23  320.53   18.12
  -1  -8  23  291.33   15.21
   1  -8 -23  294.49   17.48
  -1   8 -23  300.66   16.38
   1   8  24   45.64    7.17
  -1   8 -24   34.13    6.63
   1   8  24   22.51    8.66
   1  -8 -24   29.95    5.31
   1  -8 -24   28.36    8.36
  -1  -8  24   27.56    4.31
   1  -8 -24   34.48    6.31
  -1   8 -24   34.29    6.51
  -1  -8  24   46.14    9.41
  -1   8 -25  298.91   16.70
   1   8  25  327.47   16.90
   1  -8 -25  294.94   16.47
   1  -8 -25  279.33   15.97
   1   8  25  294.27   18.13
  -1  -8  25  312.29   18.35
  -1   8 -25  315.10   16.60
   1  -8 -25  277.61   17.50
  -1  -8  25  278.85   15.15
  -1   8 -26  187.91   12.14
   1   8  26  205.45   12.44
   1  -8 -26  180.29   11.70
   1   8  26  176.33   13.82
   1  -8 -26  167.86   11.07
  -1  -8  26  192.51   14.20
  -1  -8  26  182.67    9.99
   1  -8 -26  181.49   13.13
  -1   8 -26  198.52   12.01
   1   8  27   95.62    8.70
  -1   8 -27   67.48    8.38
   1  -8 -27   57.99    6.61
   1   8  27   74.07   10.11
   1  -8 -27   58.44    9.50
  -1  -8  27   75.33   10.96
   1  -8 -27   74.88    7.79
  -1   8 -27   81.37    8.08
  -1   8 -28  161.45   11.56
   1  -8 -28  172.66   11.27
   1   8  28  184.70   11.91
   1  -8 -28  151.16   10.30
   1   8  28  155.87   12.92
   1  -8 -28  157.75   12.58
  -1  -8  28  166.55   13.94
  -1   8 -28  164.30   11.29
   1  -8 -29   26.48    6.86
  -1   8 -29   25.61    7.25
   1   8  29   24.52    7.78
   1  -8 -29   22.97    5.45
   1  -8 -29   23.23    8.66
  -1  -8  29   30.33   10.33
   1   8  29   23.72    9.53
  -1   8 -30   21.34    7.18
   1  -8 -30   18.13    6.86
  -1   8 -30   12.37    7.73
   1   8  30    8.13    8.01
   1  -8 -30   12.92    5.42
   1  -8 -30    2.16    8.64
  -1  -8  30   10.36   10.40
   1   8  30   11.47    9.25
   1  -8 -31   16.38    6.95
  -1   8 -31    6.19    7.39
   1   8  31    9.55    8.89
  -1  -8  31    6.77   10.66
   1   8  31    4.97    8.02
  -1   8 -31    2.00    7.80
   1   8  32   76.14    9.44
   1   8  32   86.62   10.85
   1  -8 -32   73.65    8.49
  -1   8 -32   73.91    9.12
  -1   8 -32   76.26    9.16
  -1  -8  32   73.71   12.27
   1   8  33   48.54    9.12
   1   8  33   20.79    9.99
  -1   8 -33   37.13    8.20
   1  -8 -33   27.41    7.84
  -1  -8  33   41.21   11.58
  -1   8 -33   24.59    8.55
   1   8  34  487.64   24.19
   1   8  34  388.35   24.73
  -1   8 -34  413.56   23.84
  -1   8 -34  423.65   23.62
   1  -8 -34  425.72   23.52
  -1   8 -35   57.02    9.13
   1  -8 -35   52.40    8.63
   1   8  35   49.51   11.03
  -1   8 -35   44.34    9.49
   1   8  35   76.45   10.04
   1  -8 -36   12.39    7.87
  -1   8 -36   17.21    8.55
   1   8  36   12.39   10.19
   1   8  36   18.49    9.20
  -1   8 -36   19.27    9.19
   1  -8 -37   67.32    9.05
  -1   8 -37   61.18    9.59
   1   8  37   57.76   11.22
  -1   8 -37   61.27   10.14
   1   8  37   79.80   10.61
   1  -8 -38  119.26   10.91
  -1   8 -38  119.70   11.28
  -1   8 -38  114.21   11.69
   1   8  38  121.96   13.11
  -1   8 -39  131.19   12.27
   1   8  39  106.01   13.21
   1   8  40   84.59   12.49
  -1   8 -40   99.41   11.47
   1   8  41   79.08   12.60
  -1   8 -41   84.42   11.41
   1   8  42   39.20   11.48
   1   8  42   32.94   15.10
  -1   8 -42   30.00   10.65
   1   8  43    8.74   11.52
   1   8  43   44.62   15.87
  -1   8 -43   12.56   10.49
   1   8  44   72.48   13.74
   1   8  44  123.25   17.46
  -1   8 -44   84.76   12.19
   1   8  45   53.36   12.10
   1   8  45   53.33   16.42
  -1   8 -45   51.39   11.79
   1   8  46   -2.44   11.73
   1   8  46   11.11   16.24
  -1   8 -46    8.48   10.99
   1   8  47   52.44   12.87
   1   8  47   90.58   17.71
  -1   8 -47   64.77   12.57
   1   8  48    8.79   12.07
   1   8  48   28.71   17.42
  -1   8 -48   14.56   11.69
   1   8  49    4.77   12.31
   1   8  49   15.73   17.75
  -1   8 -49    0.77   11.96
  -1   8 -50   17.86   12.38
  -1  -9 -50    2.10   11.59
  -1  -9 -49   43.33   12.22
  -1  -9 -48    3.41   11.39
  -1  -9 -47  -10.20   10.91
  -1  -9 -46   26.68   11.14
   1  -9  46   48.60   16.66
  -1   9  45   20.42   11.17
  -1  -9 -45   20.43   10.89
   1  -9  45   43.99   16.19
  -1   9  44   27.51   11.10
  -1  -9 -44   21.97   10.84
   1  -9  44   19.01   15.40
   1  -9  43   37.67   15.20
  -1  -9 -43   33.79   10.87
  -1   9  43   46.52   11.52
   1  -9  42   97.83   15.88
  -1  -9 -42   84.28   11.75
  -1   9  42   73.56   12.52
   1  -9  41   25.02   14.04
  -1  -9 -41    7.32    9.67
  -1   9  41    8.85   10.78
   1  -9  40   56.04   14.62
  -1   9  40   41.74   11.15
  -1  -9 -40   35.75   10.18
  -1  -9 -39  264.07   17.71
  -1   9  39  262.02   18.50
   1  -9  39  300.86   21.04
  -1  -9 -38   36.78    9.28
  -1   9  38   24.74   10.56
  -1  -9 -38   29.94    9.66
   1  -9  37  295.49   16.95
  -1  -9 -37  255.83   17.05
  -1  -9 -37  258.85   17.53
  -1   9  37  239.42   18.13
   1  -9  37  317.13   20.42
   1  -9  36  187.68   13.01
  -1  -9 -36  170.22   13.18
  -1  -9 -36  168.96   13.58
  -1   9  36  154.79   14.60
   1  -9  36  209.70   16.96
   1  -9  35   63.12   13.57
  -1   9  35   46.31   11.03
  -1  -9 -35   70.74    9.45
   1   9 -35   54.93    9.24
  -1  -9 -35   62.01    9.59
   1  -9  35   65.72    8.89
   1  -9  34   16.04    7.85
  -1  -9 -34    9.81    8.60
   1   9 -34   18.77    8.33
  -1  -9 -34   21.96    8.20
  -1   9  34   16.76   10.14
   1  -9  34   26.68    7.32
   1  -9  34   31.09   12.56
  -1  -9 -33  223.50   14.84
   1   9 -33  191.96   14.12
  -1  -9 -33  228.40   14.42
   1  -9  33  231.48   13.62
   1  -9  33  238.44   17.58
   1  -9  33  209.60   14.13
  -1  -9 -32  100.51    9.96
   1   9 -32   84.03    9.73
   1  -9  32  120.76    9.61
   1  -9  32  133.10   13.87
  -1  -9 -32   85.55   10.10
  -1  -9 -31  356.92   20.73
   1  -9  31  360.83   19.97
   1  -9  31  397.02   23.03
  -1  -9 -31  361.13   20.42
   1   9 -31  357.69   20.33
  -1  -9 -30  109.69   10.67
  -1  -9 -30  113.53   10.31
   1   9 -30  121.29   10.22
   1  -9  30  154.81   10.20
   1  -9  30  147.15   14.15
   1   9 -29   51.95    7.88
  -1  -9 -29   57.23    7.89
   1  -9  29   60.20    7.86
   1  -9  29   80.52   12.04
  -1  -9 -29   60.34    8.38
   1   9 -28   26.54    7.06
  -1  -9 -28   11.75    7.08
   1  -9  28   23.50    7.26
   1  -9  28   43.01   11.33
  -1  -9 -28    9.55    7.28
  -1  -9 -27  240.25   14.90
   1  -9  27  266.93   14.80
   1  -9  27  261.03   17.57
  -1  -9 -27  247.74   14.73
   1   9 -27  226.65   14.66
  -1  -9 -26  126.56    9.93
   1  -9  26  150.28    9.99
   1  -9  26  142.75   12.97
  -1  -9 -26  121.01    9.69
   1   9 -26  102.84    9.51
  -1  -9 -25   27.72    7.07
   1  -9  25   29.60    6.34
   1   9 -25   26.21    6.73
  -1  -9 -25   20.09    6.57
   1  -9  25   46.03    7.08
   1  -9  25   40.45   10.64
  -1  -9 -24  123.29    9.58
  -1  -9 -24  121.74    9.35
   1  -9  24  119.97    9.20
   1   9 -24  121.82    9.42
  -1   9  24  122.89   12.06
   1  -9  24  152.39    9.91
   1  -9  24  138.58   12.91
  -1  -9 -23  228.50   13.65
  -1  -9 -23  232.57   13.45
  -1   9  23  233.36   15.80
   1  -9  23  220.40   13.32
   1   9 -23  205.02   13.34
   1  -9  23  248.99   13.87
   1  -9  23  234.48   16.24
   1   9 -22   23.90    6.10
  -1  -9 -22   22.34    5.92
   1  -9  22   21.05    5.70
  -1  -9 -22   19.91    6.23
  -1   9  22   13.33    9.51
   1  -9  22   43.61    6.95
   1  -9  22   37.02    9.98
  -1  -9 -21  229.02   13.73
  -1   9  21  236.78   15.81
  -1  -9 -21  228.70   13.45
   1   9 -21  231.89   13.47
   1  -9  21  186.12   13.47
   1  -9  21  295.28   14.30
   1  -9  21  282.93   16.19
  -1  -9 -20  219.83   12.62
  -1  -9 -20  223.86   12.34
  -1   9  20  214.46   14.68
   1   9 -20  197.64   12.24
   1  -9  20  166.53   12.33
   1  -9  20  253.33   13.24
   1  -9  20  236.80   15.14
   1   9 -19   42.20    5.96
  -1  -9 -19   53.52    6.02
   1  -9  19   33.38    5.90
  -1  -9 -19   42.56    6.13
  -1   9  19   49.44    9.29
   1  -9  19   62.18    9.77
   1  -9  19   59.57    7.21
  -1  -9 -18  289.08   15.23
   1   9 -18  260.50   14.79
  -1   9  18  283.50   17.30
   1  -9  18  320.28   16.03
   1   9 -18  271.48   14.99
   1  -9  18  244.35   15.10
   1  -9  18  309.55   17.71
  -1  -9 -18  270.67   15.00
   1  -9  17  271.40   16.81
  -1  -9 -17  318.51   16.68
   1   9 -17  301.67   16.23
  -1   9  17  323.00   18.57
   1  -9  17  326.89   18.83
   1  -9  17  301.18   16.40
   1   9 -17  283.06   16.20
   1  -9  17  349.19   17.57
  -1  -9 -17  315.17   16.39
  -1  -9 -16   21.50    5.50
   1   9 -16   26.31    5.07
  -1   9  16   20.97    8.53
   1   9 -16   33.70    4.92
   1  -9  16   24.13    9.03
   1  -9  16   21.56    5.01
  -1  -9 -16   30.73    5.85
   1  -9  16   14.27    6.31
   1  -9  16   46.06    7.16
  -1  -9 -15  364.84   19.06
  -1   9  15  388.04   20.92
   1  -9  15  370.21   21.19
   1  -9  15  370.64   19.04
   1   9 -15  342.12   18.87
  -1  -9 -15  353.01   19.06
   1  -9  15  359.55   19.57
   1  -9  15  404.17   20.02
   1   9 -14   51.95    5.33
  -1  -9 -14   53.84    5.41
  -1   9  14   44.96    8.52
   1  -9  14   57.29    9.56
  -1  -9 -14   53.54    5.63
   1  -9  14   47.97    5.36
   1  -9  14   74.97    7.42
   1  -9  14   44.04    6.46
  -1  -9 -13   83.66    5.19
   1   9 -13   90.28    7.27
  -1  -9 -13   95.92    6.51
  -1   9  13   98.94    9.69
   1  -9  13   75.05    7.38
   1  -9  13   86.46    6.50
   1   9 -13   79.67    6.35
  -1  -9 -13  100.75    6.75
   1  -9  13   93.03   10.30
   1  -9  13  110.86    8.34
   1   9 -12  458.88   24.37
   1  -9  12  475.61   24.57
  -1  -9 -12  473.36   24.05
  -1   9  12  493.51   25.75
   1  -9  12  478.72   24.05
   1   9 -12  473.39   23.96
   1  -9  12  522.76   25.19
   1   9 -12  444.50   24.44
   1  -9  12  494.43   26.16
  -1  -9 -11  881.39   44.73
   1   9 -11  837.53   43.64
   1  -9  11  885.37   43.84
  -1  -9 -11  880.08   43.37
  -1   9  11  889.14   44.88
   1   9 -11  855.37   43.27
   1  -9  11  893.13   43.38
   1   9 -11  896.01   44.66
   1   9 -11  850.95   43.77
   1  -9  11  916.91   44.28
   1  -9  11  930.84   45.05
   1   9 -10   22.06    4.50
   1  -9  10   19.65    5.66
   1  -9  10   23.46    8.81
  -1  -9 -10   31.84    4.20
  -1   9  10   23.07    7.90
   1   9 -10    6.91    5.09
   1  -9  10   31.88    6.75
   1   9 -10   37.94    3.97
   1  -9  10   23.18    4.16
  -1  -9 -10   27.76    8.13
   1   9 -10   21.71    7.89
  -1  -9  -9   14.94    7.81
   1   9  -9   15.45    3.72
   1  -9   9    8.88    8.68
   1  -9   9   18.75    5.46
   1   9  -9   23.78    3.46
  -1   9   9   13.92    7.85
   1  -9   9   23.64    6.44
   1   9  -9   -7.25    5.14
   1  -9   9   17.28    3.68
  -1  -9  -9   16.11    3.87
   1   9  -9   17.92    7.43
   1  -9   8  388.72   21.18
  -1  -9  -8  398.17   20.48
  -1   9   8  424.13   22.64
   1  -9   8  462.14   21.93
   1   9  -8  404.14   21.17
   1   9  -8  394.81   20.33
   1  -9   8  403.59   20.44
   1   9  -8  410.62   20.72
   1  -9   8  453.56   23.15
   1   9  -8  420.00   22.29
   1  -9   7  346.33   18.85
  -1   9   7  366.84   19.03
  -1  -9  -7  364.72   18.01
   1   9  -7  327.77   17.94
  -1   9   7  389.28   20.18
   1  -9   7  385.47   19.57
   1   9  -7  359.78   18.81
   1   9  -7  364.44   17.84
   1  -9   7  351.63   17.96
   1   9  -7  356.05   18.32
   1   9  -7  368.09   19.94
   1  -9   6   30.90    5.67
  -1   9   6   38.77    5.82
  -1  -9  -6   30.83    3.59
   1   9  -6   25.83    3.51
  -1   9   6   32.48    8.20
   1   9  -6   55.10    5.47
   1  -9   6   52.21    7.04
   1   9  -6   31.34    3.02
   1  -9   6   39.92    3.54
   1   9  -6   38.96    4.40
   1   9  -6   33.93    7.73
  -1   9   5  549.45   26.42
  -1  -9  -5  468.99   25.37
   1   9  -5  473.20   25.36
  -1   9   5  563.08   27.67
   1  -9   5  553.75   25.42
   1   9  -5  497.96   25.31
  -1   9   5  518.88   25.43
   1   9  -5  530.65   25.78
   1   9  -5  614.58   26.63
   1  -9   5  598.35   27.00
   1   9  -5  560.71   27.17
   1   9  -4   58.02    4.76
  -1   9   4   59.77    4.08
   1   9  -4   73.63    6.72
   1  -9   4   81.78    7.30
   1   9  -4   43.06    3.48
   1  -9   4   62.32    3.80
  -1   9   4   76.78    9.02
  -1   9   4   69.75    6.19
   1   9  -4   64.69    7.75
   1   9  -4   45.29    3.63
  -1   9   3  235.26   12.07
   1  -9   3  201.81   12.64
  -1  -9  -3  217.83   12.88
   1   9  -3  193.48   12.23
   1   9  -3  212.71   10.26
   1  -9   3  235.19   10.35
   1   9  -3  176.02   10.23
  -1   9   3  234.81   13.81
   1   9  -3  209.20   13.02
  -1   9   3  202.93   10.69
   1   9  -3  182.51   10.86
   1   9  -2  456.74   23.44
  -1   9   2  454.39   23.42
   1   9  -2  485.27   25.02
  -1   9   2  480.84   25.46
  -1   9   2  501.24   24.29
   1  -9   2  468.22   24.82
  -1  -9  -2  487.87   24.98
   1   9  -2  486.87   24.60
   1   9  -1  214.64   11.79
  -1   9   1  218.18   11.94
   1   9  -1  233.80   13.99
  -1   9   1  229.79   14.49
  -1   9   1  228.03   13.04
   1   9  -1  272.38   13.57
  -1  -9  -1  276.14   13.94
   1   9   0    6.72    2.64
  -1  -9   0   11.00    6.30
  -1   9   0    7.89    3.50
  -1   9   0    6.15    5.39
  -1   9   0   -2.09    7.58
   1   9   0    8.95    6.82
   1   9   0    9.44    5.96
  -1   9  -1  226.97   13.96
  -1  -9   1  262.66   14.32
   1   9   1  250.79   14.11
  -1   9  -1  232.05   13.50
  -1   9  -1  236.01   14.91
   1   9   1  229.95   14.48
   1  -9  -2  374.90   20.13
  -1   9  -2  466.75   21.90
   1   9   2  502.61   22.09
  -1  -9   2  496.90   22.06
   1  -9  -2  466.67   20.14
   1   9   2  380.28   20.28
  -1   9  -2  511.24   21.53
   1  -9  -2  348.38   20.14
  -1   9  -2  463.76   22.66
   1   9   2  491.72   22.34
   1  -9  -3  231.38   11.32
  -1   9  -3  199.09   13.23
   1   9   3  212.80   13.40
  -1  -9   3  214.07   13.35
   1  -9  -3  241.53   11.30
   1   9   3  231.30   11.23
  -1   9  -3  208.03   14.10
   1   9   3  234.02   13.88
   1   9   3  184.09   11.49
   1  -9  -4   60.33    4.39
  -1   9  -4   61.91    7.24
   1   9   4   83.55    7.68
  -1  -9   4   78.32    7.32
   1  -9  -4   76.91    8.37
   1   9   4   70.86    4.27
   1  -9  -4   70.38    4.33
  -1   9  -4   67.69    8.70
   1   9   4   75.40    8.44
  -1   9  -5  534.83   26.41
   1   9   5  557.07   26.95
  -1  -9   5  596.24   26.55
   1   9   5  563.02   26.68
   1  -9  -5  589.29   27.06
   1  -9  -5  512.88   25.01
   1   9   5  502.06   24.98
   1   9   5  607.63   27.12
  -1   9  -5  516.53   26.97
  -1   9  -5  468.62   25.01
   1  -9  -5  467.04   25.01
  -1   9  -6   45.31    6.43
   1   9   6   39.41    7.43
  -1  -9   6   53.32    6.45
   1   9   6   45.77    7.13
   1  -9  -6   45.82    7.76
   1  -9  -6   34.05    3.54
   1   9   6   35.21    3.48
   1  -9  -6   23.56    3.43
  -1   9  -6   27.52    3.47
  -1  -9   6   41.11    7.98
  -1   9  -7  346.37   19.19
   1   9   7  376.56   19.87
  -1  -9   7  384.79   19.11
   1   9   7  384.81   19.66
   1  -9  -7  366.32   20.03
   1   9   7  360.94   17.83
   1  -9  -7  364.86   17.88
   1  -9  -7  340.34   17.85
  -1   9  -7  326.76   17.82
  -1  -9   7  380.76   20.21
  -1   9  -8  399.73   21.17
   1   9   8  420.20   21.70
  -1  -9   8  432.59   21.06
   1  -9  -8  466.85   22.01
   1   9   8  396.19   19.91
   1  -9  -8  394.40   19.94
  -1   9  -8  361.52   19.89
  -1  -9   8  413.17   22.13
  -1  -9   9   11.91    5.81
  -1   9  -9   13.63    5.98
   1   9   9   12.99    7.25
   1  -9  -9   16.45    7.22
   1   9   9   21.29    3.72
   1  -9  -9   15.33    3.67
  -1   9  -9   17.36    3.61
  -1  -9   9    7.81    2.50
  -1  -9   9   13.33    7.71
  -1  -9  10   24.11    8.06
  -1  -9  10   18.12    3.15
   1  -9 -10   29.73    4.03
   1   9  10   23.06    7.33
  -1   9 -10   15.16    5.94
   1  -9 -10   30.87    7.88
   1   9  10   33.71    4.11
  -1  -9  10   31.77    6.13
  -1   9 -10   21.10    4.01
  -1  -9  11  763.86   41.55
  -1   9 -11  826.63   42.63
   1   9  11  907.77   43.10
  -1  -9  11  910.83   42.51
   1  -9 -11  930.82   43.23
   1  -9 -11  904.60   41.87
   1   9  11  853.68   41.85
  -1   9 -11  828.48   41.79
  -1  -9  11  913.23   43.30
  -1  -9  12  479.05   24.95
  -1  -9  12  406.99   22.77
  -1   9 -12  461.07   24.10
   1   9  12  468.36   24.55
   1  -9 -12  480.91   24.88
  -1  -9  12  505.60   23.83
   1  -9 -12  496.84   23.16
   1   9  12  502.13   23.16
   1  -9 -12  427.68   22.78
  -1   9 -12  445.11   23.07
  -1   9 -13   79.51    6.62
  -1   9 -13   97.28    8.40
   1   9  13   91.50    9.01
   1  -9 -13  106.60    9.31
  -1  -9  13  110.48    7.53
   1   9  13  105.39    6.81
   1  -9 -13  100.53    6.71
   1  -9 -13   89.67    6.03
  -1  -9  13   88.72    9.67
  -1  -9  14   65.79    9.03
   1  -9 -14   52.33    5.50
  -1   9 -14   63.48    7.14
   1   9  14   58.39    8.26
  -1  -9  14   75.39    6.43
   1  -9 -14   65.67    8.55
  -1   9 -14   46.30    5.63
   1   9  14   51.99    5.55
  -1   9 -14   53.02    5.44
   1  -9 -14   57.87    4.77
  -1   9 -15  351.44   18.59
  -1   9 -15  379.66   19.50
   1   9  15  354.22   20.12
   1  -9 -15  327.66   18.87
   1   9  15  350.27   18.66
   1  -9 -15  356.99   18.70
  -1   9 -15  361.07   18.69
   1  -9 -15  373.92   20.28
  -1  -9  15  370.75   18.96
  -1  -9  15  374.01   20.36
   1   9  16   20.98    9.13
   1  -9 -16   17.43    5.40
  -1   9 -16   23.71    5.01
  -1   9 -16   15.17    6.38
   1   9  16   20.82    8.09
  -1  -9  16   29.50    8.48
   1   9  16   24.53    5.22
  -1   9 -16   17.35    5.15
   1  -9 -16   20.66    7.55
  -1  -9  16   40.93    5.97
   1  -9 -16   20.18    4.06
   1  -9 -17  288.70   16.10
  -1   9 -17  301.43   16.63
  -1   9 -17  312.36   17.26
   1   9  17  321.72   18.18
  -1  -9  17  345.25   18.94
   1  -9 -17  304.09   16.56
   1   9  17  309.97   16.63
   1  -9 -17  341.74   18.23
  -1  -9  17  328.58   16.73
  -1   9 -17  298.63   16.51
   1  -9 -18  255.75   14.80
  -1  -9  18  296.01   17.62
  -1   9 -18  293.09   15.46
  -1   9 -18  277.28   15.95
   1   9  18  291.62   16.92
   1   9  18  276.87   15.37
   1  -9 -18  270.57   15.22
   1  -9 -18  305.54   17.22
  -1  -9  18  293.87   15.21
  -1   9 -18  280.92   15.24
  -1  -9  19   51.40    5.64
   1  -9 -19   42.43    5.05
   1  -9 -19   51.22    5.90
  -1   9 -19   52.63    6.05
  -1   9 -19   36.58    6.97
  -1   9 -19   41.54    6.30
   1   9  19   51.32    6.33
   1   9  19   38.10    8.54
  -1  -9  19   60.11    9.02
   1  -9 -19   37.05    8.53
   1  -9 -20  214.04   12.12
  -1   9 -20  214.17   12.70
  -1   9 -20  220.10   13.33
   1   9  20  231.00   14.57
  -1  -9  20  221.97   14.61
   1   9  20  218.59   12.78
   1  -9 -20  217.81   12.55
   1  -9 -20  222.73   14.39
  -1  -9  20  212.50   12.19
  -1   9 -20  207.40   12.57
   1  -9 -21  226.10   13.33
  -1  -9  21  244.63   16.15
  -1   9 -21  251.54   14.02
  -1   9 -21  256.06   14.44
   1   9  21  248.36   15.78
  -1  -9  21  263.76   13.42
   1  -9 -21  251.31   15.51
  -1   9 -21  234.11   13.79
   1   9  21  227.70   14.02
   1  -9 -21  234.28   13.80
   1  -9 -22   20.37    4.89
   1   9  22   14.66    8.84
  -1   9 -22   16.08    5.93
   1  -9 -22   18.27    5.89
  -1   9 -22   17.05    6.65
  -1   9 -22   20.13    6.35
   1   9  22   30.18    6.58
   1  -9 -22   19.65    8.40
  -1  -9  22   27.03    5.00
   1   9  22   16.70    8.45
  -1  -9  22   28.47    9.08
  -1   9 -23  210.41   12.92
  -1   9 -23  217.81   13.16
   1   9  23  227.47   13.18
   1  -9 -23  213.44   12.82
   1   9  23  235.07   15.18
   1  -9 -23  201.71   12.20
  -1  -9  23  230.71   15.48
  -1  -9  23  208.68   12.02
   1  -9 -23  243.85   14.75
  -1   9 -24  112.65    9.22
  -1   9 -24  114.94    9.39
   1  -9 -24  115.86    9.07
   1   9  24  122.07    9.71
   1   9  24  125.58   11.87
   1  -9 -24  117.19    8.36
  -1  -9  24  144.92   11.98
   1  -9 -24  127.31   11.65
  -1  -9  24  139.05    7.99
  -1   9 -25   20.67    7.07
   1   9  25   34.31    7.19
   1  -9 -25   27.85    5.30
   1   9  25   32.32    9.53
   1  -9 -25   30.06    9.14
  -1  -9  25   38.41    4.83
   1  -9 -25   24.37    6.44
  -1   9 -25   27.91    6.72
  -1  -9  25   33.77    9.40
  -1   9 -26  112.49    9.44
   1   9  26  123.83    9.61
   1  -9 -26  109.73    8.07
   1   9  26  123.00   11.67
  -1  -9  26  132.90   12.12
  -1   9 -26  107.88    9.11
   1  -9 -26  106.21    8.87
  -1  -9  26   99.78    7.23
   1  -9 -26  121.06   11.37
  -1   9 -27  245.72   14.57
   1   9  27  238.91   14.62
   1  -9 -27  228.81   13.44
   1   9  27  235.00   16.33
  -1  -9  27  251.33   16.56
  -1  -9  27  233.31   12.60
   1  -9 -27  256.94   15.74
   1  -9 -27  233.70   14.12
  -1   9 -27  223.74   14.12
  -1   9 -28   17.05    7.47
   1   9  28   15.77    7.60
   1   9  28    3.77    9.09
   1  -9 -28   13.22    5.35
   1  -9 -28   -1.28    8.97
  -1  -9  28   21.89   10.44
   1  -9 -28   20.13    6.61
  -1   9 -28   15.76    7.06
  -1   9 -29   54.12    8.38
   1   9  29   62.67    8.45
   1   9  29   44.49    9.81
   1  -9 -29   51.06    6.25
   1  -9 -29   61.00    9.99
  -1  -9  29   72.77   11.31
   1  -9 -29   68.52    7.88
  -1   9 -29   48.60    7.84
  -1   9 -30  121.09   10.45
   1   9  30  119.85   10.51
   1  -9 -30  106.93    8.54
   1   9  30  107.87   12.05
   1  -9 -30  116.73   11.85
  -1  -9  30  143.24   12.98
  -1   9 -30  106.58    9.65
   1  -9 -30  116.52    9.75
  -1   9 -31  361.66   19.89
   1   9  31  361.71   19.93
   1   9  31  308.72   21.24
   1  -9 -31  322.03   20.67
   1  -9 -31  352.43   19.43
  -1   9 -31  337.58   19.61
  -1  -9  31  377.20   21.97
   1   9  32   97.98   10.25
   1   9  32   67.77   11.43
  -1  -9  32  131.95   13.05
   1  -9 -32   90.13    9.45
  -1   9 -32   86.02    9.60
  -1   9 -32   88.11   10.05
   1   9  33  234.02   14.63
   1  -9 -33  201.65   13.88
  -1   9 -33  195.94   14.04
   1   9  33  221.64   16.25
  -1   9 -33  214.03   14.54
  -1  -9  33  245.13   16.89
  -1  -9  34   26.34   12.03
   1   9  34   15.37   10.50
   1   9  34   20.97    8.92
  -1   9 -34   14.31    8.56
   1  -9 -34   16.57    7.63
  -1   9 -34   17.78    8.28
  -1  -9  35   73.51   12.66
   1   9  35   45.58   11.38
   1  -9 -35   64.32    8.76
  -1   9 -35   47.99    9.29
   1   9  35   58.61    9.74
  -1   9 -35   63.43    9.69
   1   9  36  179.17   13.64
   1  -9 -36  177.32   12.77
  -1  -9  36  205.92   16.47
  -1   9 -36  171.24   13.39
   1   9  36  147.57   14.67
   1  -9 -37  255.03   16.60
   1   9  37  250.60   18.66
  -1   9 -37  278.08   17.38
  -1  -9  37  298.86   19.96
  -1  -9  38   75.90   13.75
   1   9  38   28.07   11.29
   1  -9 -38   40.81    8.90
  -1   9 -38   37.08   10.29
   1   9  39  231.04   18.12
  -1   9 -39  246.90   16.98
  -1  -9  39  276.80   19.65
   1   9  40   25.74   11.37
  -1  -9  40   41.42   13.67
  -1   9 -40   25.23   10.28
   1   9  41   -0.87   11.60
  -1  -9  41   23.83   13.64
  -1   9 -41   10.12   10.13
   1   9  42   75.95   13.09
  -1  -9  42   88.07   15.02
  -1   9 -42   82.55   11.80
   1   9  43   45.45   12.69
  -1  -9  43   21.47   14.78
  -1   9 -43   38.93   11.06
   1   9  44   18.11   11.91
  -1   9 -44   15.26   11.03
  -1  -9  44   29.89   15.09
   1   9  45   44.33   16.57
   1   9  45   24.82   12.44
  -1   9 -45   37.11   11.57
  -1  -9  45   29.52   15.07
   1   9  46   40.40   17.23
   1   9  46   29.03   12.84
  -1   9 -46   37.15   11.88
   1   9  47   -2.47   16.92
   1   9  47   -1.18   12.16
  -1   9 -47    7.79   11.78
   1   9  48   -1.13   17.54
   1   9  48   -1.19   12.47
   1   9  49   27.98   13.26
  -1 -10 -49   13.76   11.82
  -1 -10 -48   13.89   11.85
  -1 -10 -47  122.47   14.07
  -1  10  46   28.80   12.34
  -1 -10 -46   11.52   11.15
  -1  10  45   66.51   12.53
  -1 -10 -45   79.02   12.30
   1 -10  44  127.21   17.31
  -1 -10 -44  100.96   12.87
  -1  10  44   84.86   13.20
   1 -10  43   63.94   16.18
  -1 -10 -43   41.80   11.17
  -1  10  43   16.50   11.52
   1 -10  42  103.62   16.46
  -1 -10 -42   58.90   11.36
  -1  10  42   61.13   12.38
   1 -10  41  189.90   17.82
  -1  10  41  120.17   14.45
  -1 -10 -41  148.65   13.80
   1 -10  40   97.06   15.68
  -1  10  40   52.43   12.47
  -1 -10 -40   67.14   11.50
   1 -10  39   86.13   15.09
  -1  10  39   46.24   11.82
  -1 -10 -39   62.11   10.85
  -1 -10 -38  107.68   11.41
   1 -10  38  138.19   16.19
  -1  10  38   80.16   12.93
  -1 -10 -38  108.29   11.71
  -1 -10 -37   60.42    9.59
   1 -10  37   74.39   14.89
  -1  10  37   28.61   11.59
  -1 -10 -37   50.37   10.02
  -1 -10 -36   30.90    9.10
   1 -10  36   67.03   13.98
  -1  10  36   47.10   11.54
  -1 -10 -36   36.40    9.69
  -1 -10 -35  109.78   10.74
   1 -10  35  136.81   15.14
  -1 -10 -35  106.87   11.24
  -1  10  35   85.99   12.70
  -1 -10 -34  135.29   11.64
   1 -10  34  152.42   15.87
  -1 -10 -34  141.87   12.16
  -1 -10 -33   27.53    8.92
   1 -10  33   42.07   12.69
   1 -10  33   30.69    7.68
  -1 -10 -33   37.34    8.49
  -1 -10 -32  156.48   12.36
  -1 -10 -32  166.84   12.22
   1 -10  32  179.36   16.00
   1 -10  32  156.70   11.53
  -1 -10 -31   21.82    8.56
  -1 -10 -31   27.68    7.90
   1 -10  31   53.22   12.33
   1 -10  31   27.34    7.58
   1 -10  30   17.08    6.63
  -1 -10 -30   24.30    8.05
  -1 -10 -30   14.42    7.62
   1 -10  30   12.63   11.40
   1 -10  30   10.00    7.45
  -1 -10 -29   10.93    7.58
   1 -10  29   14.35    6.67
  -1 -10 -29   17.01    7.58
   1 -10  29   12.89   11.39
   1 -10  29    8.33    7.45
  -1 -10 -28  118.93    9.63
   1 -10  28   44.13    8.88
  -1 -10 -28  120.45    9.33
   1 -10  28  130.45   13.27
   1 -10  28  109.68    9.43
  -1 -10 -27   15.49    7.50
   1 -10  27    5.43    6.51
  -1 -10 -27   25.27    7.13
   1 -10  27   47.08   11.37
   1 -10  27   36.71    7.55
  -1 -10 -26  165.72   10.94
  -1 -10 -26  169.43   10.65
   1 -10  26   78.82   10.24
   1 -10  26  173.91   13.97
   1 -10  26  165.82   11.05
  -1 -10 -25  627.32   29.66
  -1 -10 -25  654.84   29.50
  -1  10  25  597.16   31.24
   1 -10  25  623.74   31.49
   1 -10  25  557.91   29.62
  -1 -10 -24   69.62    7.33
  -1 -10 -24   51.97    7.56
   1 -10  24   25.75    7.13
  -1  10  24   47.65   10.86
   1 -10  24  105.47   12.10
   1 -10  24   81.35    8.43
  -1 -10 -23  291.01   19.18
  -1  10  23  298.02   21.11
  -1 -10 -23  295.32   19.10
   1  10 -23  258.06   18.88
   1 -10  23  306.21   21.38
   1 -10  23  308.65   19.63
  -1 -10 -22  376.57   20.59
  -1  10  22  370.60   22.41
  -1 -10 -22  393.20   20.44
   1 -10  22  371.27   20.42
   1 -10  22  392.26   22.86
   1 -10  22  391.90   21.08
   1 -10  21  112.06    9.40
  -1 -10 -21  132.80    9.08
  -1 -10 -21  134.15    8.81
   1  10 -21   96.01    8.68
  -1  10  21  125.33   12.13
   1 -10  21  123.87    9.90
   1 -10  21  152.15   12.55
   1 -10  21  117.53    8.69
   1 -10  20   23.87    6.84
  -1 -10 -20   44.60    6.01
   1  10 -20   27.90    5.78
  -1 -10 -20   29.17    6.38
   1 -10  20   37.86    5.87
  -1  10  20   21.00    9.62
   1 -10  20   49.93    7.94
   1 -10  20   54.00   10.55
   1  10 -19  568.99   31.46
  -1 -10 -19  637.08   31.66
  -1  10  19  644.33   33.48
   1 -10  19  639.31   32.40
   1 -10  19  636.97   31.70
   1 -10  19  589.54   31.99
  -1 -10 -19  659.35   31.81
   1 -10  19  668.29   33.65
   1  10 -18   71.39    6.80
  -1 -10 -18   93.74    7.01
  -1  10  18   79.39   10.51
   1 -10  18  113.90    8.84
  -1 -10 -18   86.94    7.45
   1 -10  18   79.33    7.10
   1 -10  18   71.71    7.90
   1 -10  18  103.15   11.30
   1  10 -17  173.45   10.82
  -1 -10 -17  177.68   10.91
  -1  10  17  170.14   14.03
   1 -10  17  197.30   12.43
   1 -10  17  209.11   11.08
  -1 -10 -17  178.56   11.10
   1 -10  17  206.58   14.48
   1 -10  17  192.12   11.65
  -1 -10 -16  220.26   12.72
   1 -10  16  289.53   14.58
  -1 -10 -16  307.49   13.94
   1  10 -16  259.43   14.03
  -1  10  16  288.43   16.45
   1 -10  16  322.76   15.27
   1 -10  16  294.94   13.93
  -1 -10 -16  292.87   14.00
   1  10 -16  278.12   13.72
  -1 -10 -16  203.66   12.79
   1 -10  16  342.71   17.26
   1 -10  15  593.21   30.96
  -1 -10 -15  669.86   30.59
  -1  10  15  631.45   32.36
   1 -10  15  643.33   31.56
  -1 -10 -15  652.52   30.65
   1 -10  15  598.79   30.51
   1  10 -15  562.01   30.36
   1  10 -15  524.71   30.82
   1 -10  15  612.75   32.57
   1 -10  14  192.33   11.69
  -1 -10 -14  188.32   10.83
  -1  10  14  171.42   13.89
   1 -10  14  242.98   12.75
   1  10 -14  170.04   10.71
   1 -10  14  204.29   10.90
   1  10 -14  173.59   11.39
   1 -10  14  215.88   14.54
   1 -10  13  349.05   18.10
  -1 -10 -13  326.58   17.42
  -1  10  13  372.79   19.93
   1 -10  13  375.03   19.10
   1  10 -13  312.55   17.25
   1 -10  13  334.45   17.45
   1 -10  13  366.37   20.46
   1  10 -13  325.63   17.91
   1  10 -12  119.37    8.98
   1 -10  12  140.30    9.41
  -1 -10 -12  169.04    8.62
  -1  10  12  150.48   11.79
   1 -10  12  143.86   11.04
   1  10 -12  128.83    8.11
   1 -10  12  134.58    8.31
  -1 -10 -12  142.02   11.72
   1 -10  12  135.09   12.50
   1 -10  11   55.25    6.74
   1 -10  11   68.06   10.29
  -1 -10 -11   42.68    5.26
  -1  10  11   50.55    9.21
   1  10 -11   19.93    5.85
   1 -10  11   57.12    7.76
   1  10 -11   50.51    4.60
   1 -10  11   56.05    4.76
  -1 -10 -11   45.68    8.69
   1  10 -11   53.77    5.28
   1 -10  10  245.50   13.66
  -1 -10 -10  247.13   12.73
  -1  10  10  256.37   15.35
   1  10 -10  211.67   13.24
   1 -10  10  263.36   14.43
   1 -10  10  241.70   12.41
   1  10 -10  217.12   12.22
   1 -10  10  265.66   15.96
   1  10 -10  224.10   12.69
  -1 -10  -9  465.49   21.71
   1  10  -9  399.17   21.54
  -1  10   9  455.14   24.02
   1  10  -9  409.62   22.32
   1 -10   9  438.57   23.09
   1  10  -9  417.51   21.42
   1 -10   9  448.59   21.53
   1  10  -9  411.10   21.87
   1 -10   9  444.59   22.51
  -1  10   8   42.08    6.43
   1 -10   8   42.66    6.35
   1  10  -8   32.66    3.59
  -1  10   8   39.91    8.64
   1  10  -8   42.32    5.67
   1 -10   8   52.86    7.25
   1 -10   8   41.64    4.01
   1  10  -8   35.23    4.89
   1  10  -8   36.66    3.93
  -1 -10  -8   49.02    4.38
  -1 -10  -7  285.54   14.53
   1  10  -7  239.97   14.47
  -1  10   7  313.32   17.46
   1 -10   7  338.93   16.77
   1  10  -7  343.72   15.99
   1  10  -7  270.16   14.42
   1 -10   7  314.86   14.55
   1 -10   7  329.53   15.90
  -1  10   7  314.79   15.94
   1  10  -7  279.60   15.13
   1  10  -6  298.60   17.14
  -1  10   6  396.34   20.19
   1  10  -6  424.98   18.85
   1 -10   6  383.75   19.30
   1 -10   6  385.02   17.22
   1  10  -6  323.68   17.10
   1  10  -6  350.75   17.78
  -1  10   6  409.27   18.66
   1  10  -5   28.06    4.14
  -1  10   5   31.04    5.92
   1  10  -5   20.50    1.93
  -1  10   5   31.41    8.06
   1 -10   5   28.11    2.40
   1  10  -5   53.02    6.46
   1 -10   5   38.60    7.28
   1  10  -5   16.03    2.09
  -1 -10  -5   43.50    7.40
   1  10  -4   85.36    7.58
   1 -10   4   87.93    8.25
   1  10  -4   72.68    5.20
  -1 -10  -4   84.36    8.08
  -1  10   4   78.15    7.04
  -1  10   4   57.41    4.39
  -1  10   3  641.32   27.68
  -1  10   3  522.46   26.52
   1  10  -3  487.36   26.73
   1  10  -3  560.90   27.93
  -1 -10  -3  582.59   28.38
   1 -10   3  572.55   28.34
  -1  10   2  133.27    7.55
   1  10  -2  115.03    7.61
  -1  10   2  160.33    9.44
   1  10  -2  138.01   10.85
   1  10  -2  158.26   10.12
   1 -10   2  161.49   10.59
  -1 -10  -2  152.21   10.72
  -1  10   1  258.76   14.15
   1  10  -1  244.20   13.93
  -1  10   1  320.92   15.40
   1  10  -1  322.70   16.76
   1  10  -1  320.37   15.88
   1 -10   1  341.97   16.52
  -1 -10  -1  315.75   16.35
  -1  10   0   69.67    5.43
  -1  10   0   87.87    7.30
   1  10   0   61.65    9.03
   1  10   0   91.86    8.21
  -1 -10   0   91.90    8.24
   1 -10   0   99.34    8.84
  -1  10  -1  285.67   15.47
  -1 -10   1  324.79   17.09
  -1  10  -1  333.93   16.53
   1  10   1  275.17   17.57
  -1 -10   2  158.19   10.23
   1  10   2  124.89    7.42
  -1  10  -2  159.47    9.43
   1  10   2  149.53   11.20
  -1 -10   3  597.47   29.31
   1  10   3  545.60   27.74
   1  10   3  600.57   29.82
  -1 -10   4   82.71    7.86
   1  10   4   60.22    4.78
   1  10   4   68.83    8.99
   1  10   5   28.97    8.24
   1 -10  -5   20.72    2.55
   1  10   5   23.70    7.64
   1  10   5   18.97    2.17
  -1 -10   5   33.25    6.83
   1 -10  -5   21.28    2.37
   1 -10  -6  403.88   18.46
   1  10   6  348.07   18.39
  -1 -10   6  393.66   20.29
   1 -10  -6  401.90   20.88
   1 -10  -6  353.69   18.47
   1  10   6  386.78   20.86
   1  10   7  296.49   16.91
  -1 -10   7  330.92   16.26
   1 -10  -7  298.11   17.07
   1 -10  -7  305.16   14.27
   1  10   7  292.52   14.21
   1 -10  -7  266.57   14.25
  -1  10  -7  240.96   14.24
  -1  10  -7  296.22   16.22
   1  10   8   38.02    7.84
  -1  10  -8   42.98    7.18
   1 -10  -8   45.80    8.21
  -1 -10   8   59.43    6.96
   1 -10  -8   50.62    4.17
   1  10   8   46.35    4.03
   1 -10  -8   40.66    4.02
  -1  10  -8   33.79    4.07
  -1 -10   8   37.77    8.99
  -1  10  -9  410.40   23.49
   1  10   9  467.67   24.16
  -1 -10   9  456.36   23.41
   1 -10  -9  467.56   24.36
   1 -10  -9  484.65   22.28
   1  10   9  450.61   22.15
   1 -10  -9  435.45   22.18
  -1  10  -9  394.57   22.12
  -1 -10   9  483.03   24.58
  -1  10 -10  227.82   14.01
   1  10  10  244.25   14.74
   1 -10 -10  236.83   15.04
  -1 -10  10  254.72   14.06
   1 -10 -10  236.97   12.50
   1  10  10  229.88   12.32
  -1  10 -10  224.63   12.28
  -1 -10  10  247.05   15.45
  -1 -10  11   34.79    3.93
  -1 -10  11   54.51    9.43
   1 -10 -11   49.34    5.04
   1  10  11   33.12    8.05
  -1  10 -11   54.09    7.05
   1 -10 -11   54.90    8.62
   1  10  11   47.91    4.62
  -1 -10  11   62.48    7.53
  -1  10 -11   45.25    4.56
  -1 -10  12  110.46    7.70
  -1  10 -12  131.45   10.07
   1  10  12  143.82   11.10
  -1 -10  12  146.07   10.14
   1 -10 -12  156.87   11.71
   1 -10 -12  165.13    8.34
   1  10  12  157.67    8.39
  -1  10 -12  132.16    8.20
  -1 -10  12  138.45   12.52
  -1 -10  13  284.43   16.32
  -1  10 -13  343.87   18.06
   1  10  13  338.26   18.73
  -1 -10  13  366.39   17.78
   1 -10 -13  338.12   19.13
   1 -10 -13  328.52   16.72
   1  10  13  322.07   16.73
  -1 -10  13  378.85   19.68
  -1  10 -13  315.86   16.71
  -1 -10  14  156.53    9.97
  -1  10 -14  186.00   12.02
   1  10  14  195.38   12.96
  -1 -10  14  229.00   11.63
   1 -10 -14  199.77   13.27
   1 -10 -14  182.08   10.42
   1  10  14  186.58   10.53
  -1  10 -14  177.11   10.42
  -1 -10  14  217.35   13.69
  -1 -10  15  636.27   30.76
  -1 -10  15  497.40   28.46
  -1  10 -15  590.22   29.76
   1  10  15  645.12   30.54
   1 -10 -15  495.92   28.34
   1 -10 -15  654.80   28.87
   1  10  15  642.47   28.91
  -1 -10  15  598.04   29.39
   1 -10 -15  575.76   30.59
  -1  10 -15  602.22   28.80
  -1  10 -16  278.88   15.57
  -1  10 -16  302.38   16.78
   1  10  16  297.60   17.58
  -1  10 -16  271.54   15.69
   1 -10 -16  298.21   15.61
   1  10  16  311.50   15.74
  -1 -10  16  300.36   16.23
   1 -10 -16  286.69   17.89
  -1 -10  16  297.84   18.12
   1  10  17  166.13   14.30
  -1  10 -17  195.11   10.37
  -1  10 -17  187.78   11.65
   1  10  17  164.23   12.55
  -1 -10  17  206.62   13.45
   1 -10 -17  180.02   10.24
   1  10  17  167.87   10.35
  -1  10 -17  191.00   10.47
  -1 -10  17  193.49   10.86
   1 -10 -17  166.38   12.77
   1 -10 -17  125.63    9.43
  -1  10 -18   80.43    6.96
  -1  10 -18   66.27    8.34
   1  10  18   77.46   10.12
  -1 -10  18  121.53   10.32
  -1  10 -18   72.97    7.01
   1  10  18   88.73    7.11
   1 -10 -18   91.40    6.99
   1 -10 -18   88.92   10.12
  -1 -10  18  109.88    7.49
   1 -10 -18   56.63    5.74
   1 -10 -19  527.61   30.35
  -1 -10  19  653.57   32.52
  -1  10 -19  622.87   30.94
  -1  10 -19  620.59   31.48
   1  10  19  618.29   32.26
  -1 -10  19  614.74   30.92
   1 -10 -19  609.27   32.25
  -1  10 -19  629.53   30.84
   1 -10 -19  623.29   30.84
   1  10  19  641.70   30.90
  -1  10 -20   36.49    5.99
   1 -10 -20   27.51    5.83
  -1  10 -20   16.44    7.20
  -1  10 -20   19.08    6.13
   1  10  20   35.29    6.17
  -1 -10  20   49.43    9.15
  -1 -10  20   53.58    6.14
   1 -10 -20   26.52    4.51
   1 -10 -20   23.48    8.68
   1  10  20   16.68    9.00
  -1 -10  21  123.49   11.90
  -1  10 -21  108.12    8.50
   1 -10 -21  125.20    8.51
  -1  10 -21  108.69    8.74
   1  10  21  127.83    8.75
   1  10  21  104.25   11.17
   1 -10 -21  104.17    7.53
  -1 -10  21  105.81    8.13
   1 -10 -21  120.92   10.93
   1 -10 -22  387.78   19.54
  -1  10 -22  365.83   19.68
   1  10  22  375.58   21.49
   1 -10 -22  323.44   18.91
   1  10  22  378.53   19.67
   1 -10 -22  358.88   21.39
  -1 -10  22  364.05   19.23
  -1 -10  22  397.82   21.60
   1  10  23  257.81   18.25
  -1  10 -23  306.89   16.00
   1 -10 -23  270.22   15.70
  -1  10 -23  300.22   16.06
   1  10  23  271.92   17.99
   1 -10 -23  249.98   15.11
  -1 -10  23  321.18   18.40
   1  10  23  282.80   16.03
  -1 -10  23  292.24   15.39
   1 -10 -23  279.71   17.65
  -1 -10  24   60.95    6.11
  -1  10 -24   46.91    7.53
   1  10  24   53.37    7.52
   1 -10 -24   48.24    5.92
   1 -10 -24   50.67   10.13
  -1 -10  24  100.35   10.90
   1 -10 -24   38.97    6.96
   1  10  24   37.67   10.22
   1 -10 -25  577.89   27.94
   1  10  25  501.91   29.82
   1 -10 -25  495.94   27.40
  -1 -10  25  606.59   29.99
   1 -10 -25  536.75   29.21
  -1 -10  25  513.30   27.27
  -1  10 -25  577.87   28.17
  -1  10 -26  152.16   10.91
   1  10  26  143.87   13.45
  -1 -10  26  181.10   13.72
   1 -10 -26  150.39   13.11
  -1 -10  26  139.49    9.22
   1 -10 -26  150.20   10.56
  -1  10 -27   13.66    7.48
  -1 -10  27   18.09    5.04
   1 -10 -27   16.70    9.74
  -1 -10  27   35.65   10.54
   1  10  27   18.90    9.64
   1 -10 -27   29.09    6.74
  -1  10 -28  122.32    9.83
   1  10  28  102.63   11.91
   1 -10 -28  101.76   11.76
  -1 -10  28   87.13    7.11
  -1 -10  28  124.65   12.37
   1 -10 -28  114.26    9.13
  -1  10 -29    7.15    7.81
   1  10  29    4.10    9.81
   1 -10 -29   10.72   10.17
  -1 -10  29    1.10   10.51
   1 -10 -29   12.05    6.92
  -1  10 -30   14.24    7.88
   1  10  30   22.59   10.40
   1 -10 -30    9.44   10.00
  -1 -10  30    6.56   10.87
   1 -10 -30   22.33    7.28
  -1  10 -31   23.77    8.47
   1 -10 -31   17.72   10.20
  -1 -10  31   22.86   11.46
   1 -10 -31   24.22    7.38
   1  10  31   26.24   10.62
   1 -10 -32  147.92   11.25
   1  10  32  149.16   13.96
  -1  10 -32  155.56   12.16
  -1 -10  32  154.06   14.74
  -1  10 -33   28.29    9.08
   1 -10 -33   29.11    7.94
  -1 -10  33   51.10   12.27
   1  10  33   12.79   10.45
  -1  10 -34  103.34   10.97
   1 -10 -34  137.80   10.56
  -1 -10  34  128.85   14.18
   1  10  34   85.42   12.99
   1 -10 -35  101.66   10.09
  -1 -10  35  113.79   14.24
   1  10  35   83.41   12.56
  -1  10 -36   39.11    9.84
   1  10  36   37.88   11.08
  -1 -10  36   49.14   13.31
   1 -10 -36   34.09    8.71
   1  10  37   43.62   11.92
  -1 -10  37   67.93   13.59
   1 -10 -37   55.65    9.21
  -1 -10  38   99.31   14.65
   1  10  38   85.61   12.74
  -1 -10  39   98.20   14.42
   1  10  39   48.60   12.48
  -1 -10  40   87.56   14.46
   1  10  40   43.43   12.53
  -1 -10  41  164.79   17.64
   1  10  41  143.81   15.63
  -1 -10  42   78.78   14.97
   1  10  42   52.92   13.03
  -1 -10  43   37.57   14.49
   1  10  43   32.33   12.62
  -1 -10  44  112.08   16.29
   1  10  44   91.48   14.06
  -1 -10  45   73.38   15.61
   1  10  45   53.98   13.42
   1  10  46   45.21   16.96
   1  10  46   22.15   12.81
   1  10  47  100.89   14.86
   1  10  48   40.06   13.77
   1  10  49   15.34   13.22
  -1 -11 -49   37.56   12.49
  -1 -11 -48   39.31   12.54
  -1 -11 -47   -4.64   11.83
  -1  11  46   14.76   12.26
  -1 -11 -46   -0.39   11.46
  -1 -11 -45   31.70   11.61
  -1  11  45   41.36   12.66
  -1 -11 -44   10.58   11.20
  -1  11  44   10.63   11.81
  -1 -11 -43   21.79   11.11
  -1  11  43   35.70   12.20
   1 -11  42    3.84   15.73
  -1 -11 -42   -5.77   10.49
  -1  11  42    7.55   11.85
   1 -11  41    6.27   15.18
  -1 -11 -41    8.44   10.33
  -1  11  41    9.12   11.80
   1 -11  40   33.89   14.80
  -1 -11 -40   23.16   10.43
  -1  11  40   23.14   12.12
   1 -11  39   78.30   15.88
  -1 -11 -39   60.64   11.43
  -1  11  39   61.69   12.83
   1 -11  38   41.64   14.39
  -1 -11 -38   11.38   10.31
  -1  11  38   13.75   11.99
  -1 -11 -37   74.30   11.24
   1 -11  37  116.43   15.46
  -1  11  37   87.33   13.15
  -1 -11 -37   79.39   10.91
  -1 -11 -36  146.82   12.91
   1 -11  36  189.08   17.15
  -1  11  36  127.36   14.90
  -1 -11 -36  162.75   13.04
  -1 -11 -35   19.36    9.68
   1 -11  35   37.27    8.35
   1 -11  35   54.94   14.55
  -1  11  35   21.08   11.55
  -1 -11 -35   39.46    9.29
   1 -11  34  112.35   15.14
  -1 -11 -34   90.90   10.47
  -1 -11 -34   93.30   10.93
   1 -11  34   96.97    9.60
  -1 -11 -33  154.34   12.13
   1 -11  33  167.80   15.93
   1 -11  33  150.27   11.50
  -1 -11 -33  147.89   12.63
   1 -11  32   49.79    8.13
  -1 -11 -32   39.98    9.34
   1 -11  32   83.77   13.60
  -1 -11 -32   47.92    8.97
  -1 -11 -31  198.82   14.22
   1 -11  31  215.46   13.76
  -1 -11 -31  192.32   14.43
   1 -11  31  235.34   17.62
   1 -11  31  230.23   14.03
   1 -11  30  109.69    9.46
  -1 -11 -30   67.94    9.74
   1 -11  30   33.09    8.92
   1 -11  30  128.02   13.76
  -1 -11 -30   91.50    9.26
   1 -11  29   27.72    7.90
   1 -11  29    4.96    6.97
  -1 -11 -29   24.96    8.25
   1 -11  29   39.57   12.35
  -1 -11 -29   25.97    7.82
   1 -11  28   12.21    7.83
   1 -11  28    0.57    6.66
  -1 -11 -28    8.74    7.90
   1 -11  28   19.39   11.78
  -1 -11 -28    6.29    7.24
   1 -11  27   49.82    8.24
  -1 -11 -27   29.07    7.76
   1 -11  27    8.84    6.86
   1 -11  27   56.49   12.04
  -1 -11 -27   28.52    7.53
  -1 -11 -26  246.34   13.42
  -1 -11 -26  245.99   13.52
  -1  11  26  262.61   16.38
   1 -11  26  225.18   14.01
   1 -11  26  266.42   17.10
  -1 -11 -25   25.68    7.03
  -1 -11 -25   25.18    7.48
   1 -11  25    3.81    6.68
   1 -11  25   34.94    7.79
  -1  11  25   27.54   10.91
   1 -11  25   54.83   11.93
   1 -11  25   44.90    8.22
  -1 -11 -24   88.03    8.18
   1 -11  24   42.32    7.95
  -1 -11 -24   90.12    8.59
   1 -11  24   81.54    8.73
  -1  11  24  111.48   11.98
   1 -11  24   91.13   12.56
   1 -11  24  114.91    9.40
  -1 -11 -23   95.74    8.04
   1 -11  23   40.96    7.63
   1 -11  23   79.85    8.40
  -1 -11 -23  101.41    8.34
  -1  11  23   80.40   11.67
   1 -11  23  110.85   12.48
   1 -11  23   96.86    9.20
  -1 -11 -22    7.05    5.94
   1 -11  22    3.12    5.74
  -1 -11 -22    7.15    6.33
   1 -11  22    9.32    6.80
  -1  11  22   -2.24    9.82
   1 -11  22   13.71   10.63
   1 -11  22   17.04    7.67
  -1 -11 -21   34.71    6.28
   1 -11  21   38.33    7.11
  -1 -11 -21   44.55    6.64
   1 -11  21   24.66    6.22
  -1  11  21   28.53   10.31
   1 -11  21   49.63   11.40
   1 -11  21   56.01    8.04
  -1 -11 -20   52.51    6.46
   1 -11  20   56.93    7.43
  -1  11  20   51.82   10.28
   1 -11  20   60.14   11.25
   1 -11  20   25.97    6.16
  -1 -11 -20   60.45    6.80
   1 -11  20   76.84    8.35
  -1 -11 -20   49.53    4.10
  -1 -11 -19   10.98    2.65
  -1 -11 -19   18.75    5.41
   1 -11  19   21.78    6.48
  -1  11  19    8.47    9.32
  -1 -11 -19    6.77    3.01
   1 -11  19    5.31    5.18
  -1 -11 -19   12.80    5.82
   1 -11  19   27.58   10.14
   1 -11  19   22.28    7.58
   1 -11  18  174.33   11.06
  -1  11  18  170.04   13.82
   1 -11  18  244.78   12.66
  -1 -11 -18  171.92   10.60
   1 -11  18  114.66   10.25
   1 -11  18  210.14   14.43
  -1 -11 -18  177.20   10.41
   1 -11  17  858.83   45.46
  -1  11  17  945.66   46.97
   1 -11  17  963.65   46.17
   1 -11  17  849.41   45.04
   1 -11  17  991.68   47.21
  -1 -11 -17  932.15   45.11
   1 -11  16  117.21    9.42
  -1  11  16  122.42   12.09
   1 -11  16  166.25   10.85
   1 -11  16  128.74    8.35
   1 -11  16  143.61   13.00
  -1 -11 -16  116.71    8.37
   1 -11  15  202.52   11.98
  -1  11  15  177.69   14.26
   1 -11  15  240.46   13.22
   1 -11  15  192.01   11.00
   1 -11  15  223.29   15.30
  -1 -11 -15  174.91   11.05
   1 -11  14  103.03    8.16
   1 -11  14  110.33   11.87
   1 -11  14   89.47    6.79
  -1  11  14  103.78   10.75
   1 -11  14  125.40    9.56
  -1 -11 -14  100.21    7.04
   1 -11  13    9.94    9.76
   1 -11  13   15.55    5.83
  -1  11  13   10.67    9.04
   1 -11  13   12.87    4.05
   1 -11  13   30.69    7.47
  -1 -11 -13   19.30    4.54
   1 -11  12   54.99    6.50
   1 -11  12   61.02   10.73
  -1  11  12   54.34    9.54
  -1 -11 -12   76.19    9.76
   1 -11  12   52.79    4.96
   1 -11  12   77.02    8.40
  -1 -11 -12   51.01    5.13
   1 -11  11   76.85   10.98
   1 -11  11   55.73    6.49
   1 -11  11   50.83    4.68
  -1  11  11   70.29    9.66
   1 -11  11   88.85    8.42
   1  11 -11   46.47    6.31
  -1 -11 -11   49.93    4.86
  -1  11  10    8.55    6.30
   1 -11  10    3.04    5.51
   1 -11  10    5.41    3.15
  -1  11  10    2.48    8.79
   1  11 -10   -8.92    5.54
   1 -11  10   11.11    7.31
  -1 -11 -10    5.54    3.62
   1 -11   9    9.97    5.55
  -1  11   9    9.04    6.12
   1 -11   9    2.72    2.94
  -1 -11  -9    3.72    3.07
  -1  11   9    0.14    8.63
   1 -11   9   18.95    7.29
   1  11  -9   23.14    5.74
  -1  11   8   99.46   10.07
  -1 -11  -8   56.39    4.78
  -1  11   8   95.87    7.77
   1 -11   8  105.03    8.95
   1  11  -8  132.36    7.82
   1 -11   7  146.04   11.20
   1  11  -7  189.54   10.61
  -1  11   7  136.51   10.15
  -1  11   7  135.26   12.18
  -1 -11  -6  125.34   10.62
   1 -11   6  133.12   10.35
  -1  11   6  101.48    8.77
  -1  11   6  118.24   11.26
   1 -11   5  393.87   21.25
  -1 -11  -5  387.55   21.31
  -1  11   5  379.84   21.88
  -1  11   5  363.18   20.23
   1 -11   4   59.25    8.64
  -1 -11  -4   87.09    9.25
  -1  11   4   60.50    9.68
  -1  11   4   56.56    7.10
   1 -11   3   21.80    8.30
  -1  11   3   22.70    6.27
  -1 -11  -3   32.28    8.37
  -1  11   2  215.86   13.25
  -1 -11  -2  226.38   14.78
   1 -11   2  253.68   15.03
  -1 -11  -1  316.55   16.17
   1 -11   1  315.02   16.31
  -1  11   1  290.48   14.72
  -1  11   1  228.96   13.22
   1 -11   0   34.69    8.29
  -1  11   0   13.43    6.00
  -1 -11   0   35.33    8.49
  -1  11   0   13.69    3.58
  -1 -11   1  319.42   16.56
   1 -11  -1  299.91   16.61
  -1  11  -1  286.12   15.05
  -1  11  -1  239.90   13.80
  -1 -11   2  246.52   13.10
  -1  11  -2  170.47   10.09
  -1 -11   3   40.26    7.86
   1  11   3   25.94    3.62
  -1 -11   4   75.09    8.31
   1  11   4   48.20    4.57
  -1 -11   5  400.18   18.14
   1  11   5  374.94   18.74
   1  11   5  275.94   15.91
  -1 -11   6  117.12    9.24
   1  11   6  108.42   10.11
   1  11   6   84.30    6.29
   1  11   7  148.39   10.57
   1 -11  -7  162.15   10.89
  -1 -11   7  139.21    9.40
   1 -11  -7  106.26    5.61
   1 -11  -7   91.64    5.67
   1  11   8   87.90    9.74
  -1 -11   8   86.35    8.08
   1 -11  -8   97.44    9.84
   1 -11  -8   81.25    4.74
   1 -11  -8   61.48    4.78
   1  11   9    1.28    8.11
  -1 -11   9    8.00    6.59
   1 -11  -9    2.54    8.27
   1 -11  -9    6.62    2.97
   1 -11  -9    2.68    2.95
  -1 -11  10    0.15    9.01
   1  11  10   11.25    8.04
  -1 -11  10   -5.49    6.34
   1 -11 -10    6.21    8.50
   1 -11 -10    2.96    3.34
   1 -11 -10    3.60    3.18
   1  11  11   65.42    9.19
   1 -11 -11   50.96    4.71
  -1 -11  11   71.32    7.57
  -1 -11  11   60.54    9.71
   1 -11 -11   79.50    9.14
   1  11  12   47.33    9.15
   1 -11 -12   52.21    4.97
  -1 -11  12   62.43    7.51
  -1 -11  12   61.23    9.79
   1 -11 -12   67.18    9.85
   1  11  13    8.38    8.22
   1 -11 -13   11.82    4.01
  -1 -11  13   24.03    6.46
  -1 -11  13   14.32    8.91
  -1 -11  13    8.34    3.23
   1 -11 -13   25.34    8.83
   1 -11 -14   96.15    6.45
   1 -11 -14  115.24   10.50
  -1 -11  14  114.24    8.42
   1  11  14  110.40   10.31
  -1 -11  14   70.86    5.92
  -1 -11  14   99.90   10.68
  -1 -11  15  170.83   10.05
   1 -11 -15  165.52   10.42
   1  11  15  177.94   13.35
  -1 -11  15  204.10   13.97
  -1 -11  15  235.73   12.07
   1 -11 -15  208.11   13.87
  -1 -11  16   87.88    7.21
   1 -11 -16  111.45    7.77
   1  11  16  119.10   11.44
  -1 -11  16  163.85   12.15
   1 -11 -16  115.38   11.29
  -1 -11  16  163.99    9.41
  -1 -11  17  727.61   41.36
   1  11  17  906.00   43.44
   1 -11 -17  859.84   41.68
  -1 -11  17  953.26   43.75
  -1 -11  17  908.48   42.28
   1 -11 -17  911.49   43.57
   1  11  18  162.87   14.24
   1 -11 -18  162.43    9.72
   1  11  18  171.48   12.69
  -1 -11  18  136.57    9.14
  -1 -11  18  195.68   13.23
  -1 -11  18  206.00   10.83
   1 -11 -18  164.50   13.06
   1 -11 -18  133.99    8.60
  -1 -11  19   29.20    9.82
   1  11  19   13.98    9.03
   1 -11 -19   20.49    5.21
  -1 -11  19   22.39    6.35
   1 -11 -19    3.69    9.00
   1 -11 -19    8.84    3.76
  -1 -11  20   59.19    6.82
   1 -11 -20   63.53    9.85
   1 -11 -20   44.52    4.83
   1 -11 -20   55.03    6.15
  -1 -11  20   65.78   10.14
   1  11  20   54.95    9.84
  -1 -11  21   39.12    6.47
   1 -11 -21   44.93    9.92
   1 -11 -21   41.80    6.29
  -1 -11  21   33.81    9.98
   1  11  21   49.29    9.56
   1 -11 -22   10.93    9.32
  -1 -11  22   12.80    5.86
   1  11  22    2.61    9.61
  -1 -11  22   19.05    9.96
   1 -11 -22   11.46    5.83
   1 -11 -23   97.08    8.13
   1 -11 -23   96.42   11.73
   1  11  23   93.83   11.02
  -1 -11  23   90.83    7.82
  -1 -11  23   91.95   11.42
   1  11  23   78.75   11.62
   1 -11 -24   80.59    7.99
   1 -11 -24   93.76   11.42
   1  11  24   94.42   11.24
  -1 -11  24   95.01   11.85
  -1 -11  24   97.46    7.89
   1  11  24  100.57   11.88
   1 -11 -25   25.82   10.33
  -1 -11  25   32.16    6.05
   1  11  25   23.98   10.40
   1 -11 -25   19.90    6.63
  -1 -11  25   47.42   10.80
  -1 -11  26  236.97   16.43
   1 -11 -26  230.79   13.57
  -1 -11  26  201.91   12.73
   1 -11 -26  225.18   16.23
   1  11  26  238.40   16.68
  -1 -11  27   41.13    5.99
   1 -11 -27   39.85   10.58
  -1 -11  27   34.28   11.02
   1  11  27   27.42   10.66
   1 -11 -27   33.04    7.22
   1 -11 -28    1.51   10.29
  -1 -11  28   15.36   10.79
   1  11  28   -3.53   10.08
   1 -11 -28    8.21    6.77
   1 -11 -29   10.07   10.93
  -1 -11  29   41.77   11.41
   1  11  29   34.51   10.88
   1 -11 -29   21.69    7.27
   1 -11 -30   91.94   12.32
  -1 -11  30  126.02   13.42
   1  11  30   83.53   12.53
   1 -11 -30   87.91    9.23
   1 -11 -31  196.18   15.73
  -1 -11  31  243.68   16.79
   1 -11 -31  183.60   13.13
   1  11  31  190.17   15.99
   1 -11 -32   35.64    8.17
   1  11  32   23.42   11.39
  -1 -11  33  167.58   15.38
   1 -11 -33  140.52   11.47
   1  11  33  151.08   14.61
   1  11  34   93.18   13.03
   1 -11 -34  100.47   10.03
  -1 -11  34  112.98   14.22
   1  11  35   31.24   11.55
   1 -11 -35   29.05    8.54
  -1 -11  35   43.91   13.64
   1  11  36  136.34   14.92
   1 -11 -36  153.54   12.33
  -1 -11  36  161.75   16.02
   1  11  37   60.62   12.69
   1 -11 -37   74.12   10.15
  -1 -11  37  110.54   14.52
   1  11  38   24.01   12.34
  -1 -11  38   19.13   13.36
   1  11  39   72.05   13.56
  -1 -11  39   90.13   15.10
   1  11  40   13.30   12.20
[truncated: 1,177,687 more chars]
